# Supplementary material for: 2-[(E)-(2,4-Dichloro­benzyl­idene)amino]­isoindoline-1,3-dione
Source: Acta Crystallogr Sect E Struct Rep Online. 2011 Jun 18;67(Pt 7):o1712. doi: 10.1107/S1600536811023063 (PMC3151809; doi:10.1107/S1600536811023063)
Supplement: Supplementary file 2 [file e-67-o1712-Isup2.hkl]

# 
# h,k,l, Fc-squared, Fo-squared, sigma(Fo-squared) and status flag 
# 
data_I
_shelx_title ' ma10m in P2(1)/c (R.T.)' 
_shelx_refln_list_code          4 
_shelx_F_calc_maximum      218.51 
_exptl_crystal_F_000       648.00 
_reflns_d_resolution_high  0.7106 
 
loop_ 
 _symmetry_equiv_pos_as_xyz 
 'x, y, z' 
 '-x, y+1/2, -z+1/2' 
 '-x, -y, -z' 
 'x, -y-1/2, z-1/2' 
 
_cell_length_a     8.0387 
_cell_length_b     7.6981 
_cell_length_c    22.2686 
_cell_angle_alpha  90.000 
_cell_angle_beta  101.828 
_cell_angle_gamma  90.000 
 
_shelx_F_squared_multiplier     1.000 
 
loop_ 
 _refln_index_h 
 _refln_index_k 
 _refln_index_l 
 _refln_F_squared_calc 
 _refln_F_squared_meas 
 _refln_F_squared_sigma 
 _refln_observed_status 
   2   0   0     1771.19     1773.54     24.88 o 
   3   0   0     4588.92     4585.80     51.88 o 
   4   0   0      936.15      935.06     12.45 o 
   5   0   0     1163.82     1061.44     14.37 o 
   6   0   0       35.51       33.20      3.39 o 
   7   0   0       21.25       33.91      3.91 o 
   8   0   0      136.13      122.27      9.16 o 
   9   0   0      152.68      117.80      9.56 o 
  10   0   0       88.43       83.23      9.57 o 
  11   0   0        2.29        1.68      5.33 o 
   1   1   0     6414.90     6191.47    107.03 o 
   2   1   0      578.79      635.50      8.16 o 
   3   1   0     1175.06     1181.17     14.45 o 
   4   1   0      266.86      239.20      5.18 o 
   5   1   0     1457.97     1461.08     14.85 o 
   6   1   0      304.73      267.07      5.42 o 
   7   1   0     1184.54     1091.83     17.80 o 
   8   1   0       28.83       44.45      4.02 o 
   9   1   0       65.21       62.62      5.48 o 
  10   1   0      542.46      511.14     14.92 o 
   0   2   0     2001.24     1998.47     23.59 o 
   1   2   0      156.09      158.94      2.88 o 
   2   2   0      450.15      449.97      5.99 o 
   3   2   0     2100.59     2008.13     21.43 o 
   4   2   0        4.76        2.47      1.70 o 
   5   2   0     1572.85     1602.27     21.32 o 
   6   2   0       11.03       15.60      2.78 o 
   7   2   0      104.52      107.68      5.87 o 
   8   2   0       12.44        7.84      2.82 o 
   9   2   0        7.27        5.05      2.89 o 
  10   2   0       75.70       83.49      7.37 o 
   1   3   0       30.89       39.88      6.45 o 
   2   3   0        0.03       -0.37      1.38 o 
   3   3   0      490.17      514.14      7.32 o 
   4   3   0      872.04      937.03     12.06 o 
   5   3   0      472.02      481.03      9.27 o 
   6   3   0       58.30       60.53      3.59 o 
   7   3   0      287.63      302.08      7.17 o 
   8   3   0       10.28       16.58      3.30 o 
   9   3   0        3.55        3.01      2.97 o 
  10   3   0        0.60        9.48      3.58 o 
   0   4   0      223.02      232.48     10.61 o 
   1   4   0       97.91      100.22      3.35 o 
   2   4   0      575.09      602.89      8.62 o 
   3   4   0       42.96       63.54      3.30 o 
   4   4   0       53.85       66.06      3.98 o 
   5   4   0        4.02        6.15      2.54 o 
   6   4   0      285.79      279.13      6.58 o 
   7   4   0      111.60      116.86      5.11 o 
   8   4   0      200.26      176.06      6.76 o 
   9   4   0       40.15       41.77      5.04 o 
  10   4   0       17.31       29.18      4.62 o 
   1   5   0        2.35        1.05      2.42 o 
   2   5   0       69.62       63.01      3.87 o 
   3   5   0        9.61       11.07      2.36 o 
   4   5   0      143.76      156.67      4.43 o 
   5   5   0        1.53       -0.14      2.64 o 
   6   5   0      388.63      377.93      8.09 o 
   7   5   0      246.10      255.69      7.07 o 
   8   5   0        4.79        5.26      3.36 o 
   9   5   0        0.06        1.74      4.36 o 
   0   6   0     2783.07     3015.06     62.56 o 
   1   6   0       76.54       89.34      3.93 o 
   2   6   0       71.46       74.64      5.68 o 
   3   6   0      897.10      901.26     11.63 o 
   4   6   0      322.98      347.38      7.72 o 
   5   6   0       64.72       77.64      5.93 o 
   6   6   0        8.59       11.75      3.35 o 
   7   6   0       37.28       54.35      5.85 o 
   8   6   0        4.08        7.96      8.21 o 
   9   6   0       24.24       30.82      6.33 o 
   1   7   0        0.01       -2.60      3.98 o 
   2   7   0        0.44        4.71      3.17 o 
   3   7   0      245.14      250.10      7.35 o 
   4   7   0      574.41      567.92     10.55 o 
   5   7   0        2.15        6.85      4.15 o 
   6   7   0       21.58       26.75      4.98 o 
   7   7   0       77.39       87.93      6.62 o 
   8   7   0        8.37        1.97      6.64 o 
   0   8   0       99.04       65.53     12.16 o 
   1   8   0       72.88       72.86     12.96 o 
   2   8   0        9.61        7.10      6.57 o 
   3   8   0       51.98       60.03     11.52 o 
   4   8   0        9.24       14.96      4.72 o 
   5   8   0      301.22      296.29      9.52 o 
   6   8   0       11.91       22.36      5.49 o 
   7   8   0        4.84       25.89      5.67 o 
   2   9   0        7.15        4.28      8.14 o 
   3   9   0       59.09       63.60     16.07 o 
   4   9   0       58.34       68.77      7.96 o 
   5   9   0       72.08       79.56     10.82 o 
   6   9   0        0.17       17.15     11.59 o 
   1  10   0       14.35       -9.66      9.66 o 
   3  10   0       34.43       44.88     10.33 o 
   4  10   0        0.46       11.22      9.49 o 
 -11   1   1        2.00        4.32      3.77 o 
 -10   1   1       12.10       21.75      4.71 o 
  -9   1   1        0.00        1.63      2.80 o 
  -8   1   1        2.17        2.50      2.43 o 
  -7   1   1      105.59      116.67      8.82 o 
  -6   1   1        4.23        6.10      1.47 o 
  -5   1   1      405.30      413.97      5.14 o 
  -4   1   1       27.02       40.40      1.49 o 
  -3   1   1     1661.85     1790.94     16.54 o 
  -2   1   1        4.17        2.98      0.66 o 
  -1   1   1     1804.53     1718.08     43.85 o 
   0   1   1       85.18       89.36      1.61 o 
   1   1   1     1494.31     1420.20     18.52 o 
   2   1   1        2.97       -1.10      1.22 o 
   3   1   1       30.10       33.97      1.90 o 
   4   1   1        3.05        9.31      1.29 o 
   5   1   1        8.43       14.24      1.63 o 
   6   1   1      107.58      108.12      3.53 o 
   7   1   1     1505.54     1359.82     20.16 o 
   8   1   1        1.64       -0.98      2.36 o 
   9   1   1       13.02       16.78      4.06 o 
  10   1   1        8.68       13.79      4.73 o 
 -10   2   1        8.15       22.24      5.05 o 
  -9   2   1       42.12       43.02      4.28 o 
  -8   2   1       36.47       40.47      3.92 o 
  -7   2   1      114.59      122.97      7.74 o 
  -6   2   1       47.09       50.82      4.02 o 
  -5   2   1      240.20      214.07      6.23 o 
  -4   2   1      847.88      968.38     11.78 o 
  -3   2   1    11260.23    11380.05    113.15 o 
  -2   2   1     2959.68     2848.03     30.24 o 
  -1   2   1       93.99      106.05      2.02 o 
   0   2   1     3815.25     3812.30     36.63 o 
   1   2   1      125.63      145.26      3.82 o 
   2   2   1     3216.49     3084.63     37.38 o 
   3   2   1        4.64       11.20      1.60 o 
   4   2   1      467.08      433.05      6.73 o 
   5   2   1      622.09      580.51      9.78 o 
   6   2   1       75.42       71.40      4.11 o 
   7   2   1      309.21      329.06     10.27 o 
   8   2   1       79.78       58.23      4.32 o 
   9   2   1       33.52       37.21      4.30 o 
  10   2   1       28.94       32.75      5.64 o 
 -10   3   1      294.25      287.73      8.97 o 
  -9   3   1       44.84       37.54      4.22 o 
  -8   3   1      435.18      408.55      9.65 o 
  -7   3   1        2.67        5.20      2.45 o 
  -6   3   1       99.74       99.60      4.21 o 
  -5   3   1     1640.34     1612.58     21.96 o 
  -4   3   1       20.33       29.62      1.75 o 
  -3   3   1       87.08       76.94      3.06 o 
  -2   3   1      119.96      132.75      2.84 o 
  -1   3   1       98.15      104.82      2.89 o 
   0   3   1      100.57      119.77      2.29 o 
   1   3   1      403.97      440.94     10.19 o 
   2   3   1      487.91      497.77      8.00 o 
   3   3   1      883.18      907.60     13.30 o 
   4   3   1       37.12       42.20      2.75 o 
   5   3   1      226.45      209.10      5.26 o 
   6   3   1       63.17       63.69      4.97 o 
   7   3   1     1089.19     1044.15     14.43 o 
   8   3   1      301.13      297.33      8.30 o 
   9   3   1       70.16       66.06      5.02 o 
  10   3   1       69.20       69.35      9.99 o 
 -10   4   1       63.06       71.78      6.09 o 
  -9   4   1       18.59       14.66      3.59 o 
  -8   4   1        0.02        3.93      2.98 o 
  -7   4   1      405.50      419.91      8.39 o 
  -6   4   1        7.43       17.49      2.82 o 
  -5   4   1      608.68      607.60      9.65 o 
  -4   4   1       22.29       20.88      2.95 o 
  -3   4   1      437.66      385.82      5.86 o 
  -2   4   1      406.60      385.58      5.19 o 
  -1   4   1      202.22      181.63      3.87 o 
   0   4   1     3713.63     3682.03     54.52 o 
   1   4   1       29.54       30.01      2.16 o 
   2   4   1     3074.90     3105.90     38.07 o 
   3   4   1      314.57      323.40      6.12 o 
   4   4   1      824.53      833.33     13.45 o 
   5   4   1      176.40      177.48      7.19 o 
   6   4   1        1.78       -0.97      2.42 o 
   7   4   1        1.14        5.56      2.88 o 
   8   4   1       27.15       34.67      4.24 o 
   9   4   1       13.16        8.80      3.65 o 
  10   4   1       15.58       28.97      4.62 o 
  -9   5   1       50.32       62.77      7.00 o 
  -8   5   1        4.28        4.06      2.93 o 
  -7   5   1        0.19        5.04      3.02 o 
  -6   5   1       15.15       21.00      3.35 o 
  -5   5   1        3.15       -1.09      2.48 o 
  -4   5   1        5.43        3.51      3.34 o 
  -3   5   1      389.96      379.86      7.42 o 
  -2   5   1       18.24       25.25      2.72 o 
  -1   5   1      419.90      453.82      7.39 o 
   0   5   1       23.48       24.18      2.19 o 
   1   5   1      213.52      238.53      6.98 o 
   2   5   1      262.26      244.83      6.37 o 
   3   5   1       95.64       92.29      3.74 o 
   4   5   1      740.53      733.78     11.19 o 
   5   5   1      113.26      106.91      4.92 o 
   6   5   1       12.33       14.27      3.27 o 
   7   5   1      701.14      687.47     11.69 o 
   8   5   1        8.00        7.86      3.59 o 
   9   5   1       15.86       12.13      3.94 o 
  -9   6   1        0.61        2.46      4.85 o 
  -8   6   1       16.60       12.09      5.51 o 
  -7   6   1      117.46      120.74      6.68 o 
  -6   6   1      116.28      107.36      5.43 o 
  -5   6   1      131.62      150.16      5.81 o 
  -4   6   1       84.99       99.47      5.05 o 
  -3   6   1      205.80      219.59      5.53 o 
  -2   6   1       12.72       15.75      2.96 o 
  -1   6   1      118.78      133.54      4.30 o 
   0   6   1       62.68       76.82      6.97 o 
   1   6   1       78.82       81.84      4.22 o 
   2   6   1      354.21      359.87      7.49 o 
   3   6   1      480.76      513.46      8.19 o 
   4   6   1       34.00       42.64      4.08 o 
   5   6   1       18.71       21.95      3.61 o 
   6   6   1       18.60       29.13      4.29 o 
   7   6   1       59.17       71.55      6.15 o 
   8   6   1       27.07       24.26      5.84 o 
   9   6   1        0.47       -0.37      4.87 o 
  -8   7   1        0.14       10.29      5.64 o 
  -7   7   1       42.17       57.94     11.42 o 
  -6   7   1       26.65       32.14      5.18 o 
  -5   7   1        0.15       -2.50      3.86 o 
  -4   7   1       75.01       93.35      6.04 o 
  -3   7   1      116.68      125.75      5.07 o 
  -2   7   1       13.43       13.23      3.38 o 
  -1   7   1       56.70       45.04      4.32 o 
   0   7   1       25.63       27.67      3.61 o 
   1   7   1       49.66       45.54      5.75 o 
   2   7   1      274.27      273.77      8.20 o 
   3   7   1       26.92       22.51      4.43 o 
   4   7   1       46.58       60.04      5.01 o 
   5   7   1      104.99      111.37      6.19 o 
   6   7   1        8.05       11.29      4.63 o 
   7   7   1       10.27       21.33      8.95 o 
   8   7   1       13.03       12.41      9.55 o 
  -7   8   1       24.46       33.34      8.66 o 
  -6   8   1       18.57       31.73      6.99 o 
  -5   8   1        0.34        9.76      4.89 o 
  -4   8   1       79.85       85.53      6.37 o 
  -3   8   1      107.02      116.68      6.79 o 
  -2   8   1        5.67        5.31      5.46 o 
  -1   8   1       43.86       45.18      7.80 o 
   0   8   1        0.04       -2.84      7.57 o 
   1   8   1        0.25        0.36      5.93 o 
   2   8   1        3.87       -4.42      4.47 o 
   3   8   1       11.50       19.62      6.13 o 
   4   8   1        3.32        8.13      5.04 o 
   5   8   1       57.45       73.37      7.55 o 
   6   8   1        2.69       13.68      5.79 o 
   7   8   1       57.39       83.18      7.97 o 
  -6   9   1       18.01       36.58      7.02 o 
  -5   9   1       22.33       38.52      7.00 o 
  -4   9   1        0.59        8.87      6.15 o 
  -3   9   1        5.65       16.38      8.61 o 
  -2   9   1       26.66       14.04     11.19 o 
  -1   9   1        2.75       -6.85      6.85 o 
   2   9   1       19.09        6.86     19.19 o 
   3   9   1       38.88       48.61      7.19 o 
   4   9   1        0.93       12.70      6.19 o 
   5   9   1        7.48       13.79      5.96 o 
   6   9   1        7.77       33.72      6.86 o 
  -4  10   1       13.73       24.59     10.28 o 
  -3  10   1        0.63       19.29      9.34 o 
  -1  10   1        1.34       -9.10      9.10 o 
   0  10   1        2.26      -10.15     10.15 o 
   1  10   1        0.07       -9.55      9.55 o 
   3  10   1       11.58       21.63      9.79 o 
   4  10   1       14.27       18.42      9.88 o 
 -11   0   2       79.49       79.78      9.37 o 
 -10   0   2        3.66        5.19      5.49 o 
  -9   0   2       19.23       26.53      6.25 o 
  -8   0   2      218.34      214.81     11.70 o 
  -7   0   2     1337.60     1219.81     26.69 o 
  -6   0   2     1379.78     1257.18     14.73 o 
  -5   0   2     1938.97     1726.65     18.87 o 
  -4   0   2       65.77       80.88      3.33 o 
  -3   0   2      653.83      632.31     10.19 o 
  -2   0   2     9349.89     9166.76    128.89 o 
  -1   0   2        7.42       10.77      0.81 o 
   0   0   2      190.47      180.53      3.24 o 
   1   0   2      127.63      117.39      3.59 o 
   2   0   2    12185.04    11779.85    230.56 o 
   3   0   2     9795.61    10037.30    195.16 o 
   4   0   2     9105.00     9456.06    108.39 o 
   5   0   2      122.01      148.30      3.86 o 
   6   0   2      743.10      680.76     13.58 o 
   7   0   2      157.68      192.13      7.35 o 
   8   0   2        0.17       -3.40      3.59 o 
   9   0   2       54.93       50.96      8.17 o 
  10   0   2        5.96        3.12      5.73 o 
 -11   1   2        1.62        5.54      3.97 o 
 -10   1   2       80.65       83.85     11.28 o 
  -9   1   2        3.48       -0.29      2.79 o 
  -8   1   2      558.33      550.31     10.93 o 
  -7   1   2      852.93      773.21     11.13 o 
  -6   1   2      150.42      140.96      3.51 o 
  -5   1   2       15.53       12.48      1.25 o 
  -4   1   2      649.57      679.13      5.91 o 
  -3   1   2      164.86      163.87      2.64 o 
  -2   1   2       44.82       30.12      1.88 o 
  -1   1   2     2793.69     2704.61     85.68 o 
   0   1   2     2119.79     2032.36     20.63 o 
   1   1   2     1753.54     1706.58     20.08 o 
   2   1   2      349.41      323.17      4.19 o 
   3   1   2      282.12      304.66      3.98 o 
   4   1   2      929.35      926.34     10.76 o 
   5   1   2      727.07      669.08      8.64 o 
   6   1   2      130.06      109.31      4.19 o 
   7   1   2       56.01       71.21      4.59 o 
   8   1   2       69.49       69.60      4.80 o 
   9   1   2      351.51      306.80     10.77 o 
  10   1   2       22.13       33.79      5.62 o 
 -10   2   2       23.31       37.33      5.69 o 
  -9   2   2        2.22        3.27      2.62 o 
  -8   2   2      179.41      182.07      6.39 o 
  -7   2   2        5.69       14.86      2.44 o 
  -6   2   2       12.83        9.00      1.85 o 
  -5   2   2      113.23      107.02      3.98 o 
  -4   2   2      445.15      550.46      7.27 o 
  -3   2   2     3075.33     3097.51     32.12 o 
  -2   2   2      358.29      371.98      5.98 o 
  -1   2   2     8855.97     8769.66    126.25 o 
   0   2   2       97.89      121.09      3.94 o 
   1   2   2     3965.19     3982.28     40.52 o 
   2   2   2     1982.27     1846.69     28.02 o 
   3   2   2      120.48      149.52      3.55 o 
   4   2   2      619.48      611.70      8.54 o 
   5   2   2       22.98       22.76      2.65 o 
   6   2   2       48.33       42.51      3.00 o 
   7   2   2      144.56      146.25      5.83 o 
   8   2   2       32.33       24.84      3.54 o 
   9   2   2        2.28        0.58      2.79 o 
  10   2   2        0.18       -2.69      3.53 o 
 -10   3   2       32.67       54.05      7.11 o 
  -9   3   2       43.77       47.05      5.82 o 
  -8   3   2       21.07       24.85      5.06 o 
  -7   3   2        0.28        8.43      2.57 o 
  -6   3   2      254.19      262.88      6.13 o 
  -5   3   2       14.60       19.33      2.27 o 
  -4   3   2      233.47      254.35      4.56 o 
  -3   3   2       46.84       49.15      3.45 o 
  -2   3   2      159.17      159.41      3.18 o 
  -1   3   2      126.96      126.56      3.14 o 
   0   3   2       45.27       54.73      1.90 o 
   1   3   2      221.76      253.88      3.66 o 
   2   3   2      539.20      522.44      7.36 o 
   3   3   2      248.48      269.01      6.01 o 
   4   3   2      112.87      125.32      4.04 o 
   5   3   2       54.24       58.34      3.63 o 
   6   3   2        7.68        8.97      2.51 o 
   7   3   2      132.87      145.00      5.99 o 
   8   3   2       11.00       14.54      3.41 o 
   9   3   2       52.02       52.37      4.97 o 
  10   3   2        0.20        2.16      3.35 o 
 -10   4   2       10.12       15.13      8.70 o 
  -9   4   2        0.10       -2.76      2.76 o 
  -8   4   2       64.01       64.08      4.37 o 
  -7   4   2        0.81        8.11      2.70 o 
  -6   4   2       34.66       38.37      3.87 o 
  -5   4   2      102.69      105.32      4.61 o 
  -4   4   2      213.80      226.40      5.01 o 
  -3   4   2      422.15      418.57      6.25 o 
  -2   4   2       42.06       40.01      2.26 o 
  -1   4   2      419.87      428.01      5.59 o 
   0   4   2       75.35       56.96      7.32 o 
   1   4   2      847.22      935.40     11.04 o 
   2   4   2      517.79      541.79      8.06 o 
   3   4   2      153.56      162.45      4.56 o 
   4   4   2       43.00       54.11      4.03 o 
   5   4   2       10.17       19.13      2.92 o 
   6   4   2      121.04      107.98      4.80 o 
   7   4   2       33.95       35.19      3.72 o 
   8   4   2       16.28       22.50      3.94 o 
   9   4   2        2.60       -1.38      3.31 o 
  10   4   2       24.40       30.74      5.55 o 
  -9   5   2        1.61        9.56      7.71 o 
  -8   5   2       14.05       28.27      4.75 o 
  -7   5   2       37.03       40.22      5.56 o 
  -6   5   2       10.55       10.28      2.96 o 
  -5   5   2       12.88       10.57      2.79 o 
  -4   5   2       33.02       34.28      2.70 o 
  -3   5   2      232.54      227.90      6.06 o 
  -2   5   2      317.12      295.74      4.97 o 
  -1   5   2      272.92      302.09      5.96 o 
   0   5   2      182.41      195.27      4.13 o 
   1   5   2      266.67      289.07      5.81 o 
   2   5   2       17.99       14.58      2.86 o 
   3   5   2        2.11       -0.15      2.07 o 
   4   5   2       87.67      104.56      4.95 o 
   5   5   2      290.42      293.13      7.04 o 
   6   5   2       45.50       40.92      4.96 o 
   7   5   2       11.96       22.13      3.82 o 
   8   5   2      101.75      105.70      6.24 o 
   9   5   2        5.75        6.02      3.76 o 
  -9   6   2        1.05        2.75      4.68 o 
  -8   6   2        2.37        5.86      4.23 o 
  -7   6   2      224.65      227.09      8.14 o 
  -6   6   2       72.49       89.84      5.74 o 
  -5   6   2       86.28       94.27      5.70 o 
  -4   6   2        2.43        3.69      2.52 o 
  -3   6   2      349.12      364.56      6.82 o 
  -2   6   2      319.29      316.16      6.32 o 
  -1   6   2       54.96       48.18      3.71 o 
   0   6   2      121.40      137.37      5.03 o 
   1   6   2       64.32       65.79      3.83 o 
   2   6   2      518.47      529.83     10.54 o 
   3   6   2        5.92       13.95      2.97 o 
   4   6   2      113.80      128.93      6.06 o 
   5   6   2       13.82       18.69      3.66 o 
   6   6   2       47.86       56.81      5.90 o 
   7   6   2      198.10      205.30      7.07 o 
   8   6   2       28.83       36.20      5.18 o 
   9   6   2       10.39       12.08      8.92 o 
  -8   7   2       48.09       57.34      7.48 o 
  -7   7   2        0.51        8.55      4.57 o 
  -6   7   2       13.23       22.03      4.86 o 
  -5   7   2        0.78        4.61      4.12 o 
  -4   7   2       80.08      104.08      6.31 o 
  -3   7   2        3.44       10.38      3.32 o 
  -2   7   2        2.66        0.03      3.10 o 
  -1   7   2       11.08        5.89      4.05 o 
   0   7   2        2.34        2.58      3.23 o 
   1   7   2      139.23      161.33      6.78 o 
   2   7   2       17.69       19.52      4.37 o 
   3   7   2       82.00       75.63      5.70 o 
   4   7   2       51.10       58.12      7.33 o 
   5   7   2       27.10       38.73      8.32 o 
   6   7   2       12.97       17.23      5.22 o 
   7   7   2       79.28       90.68     12.32 o 
   8   7   2       33.32       26.09      6.20 o 
  -7   8   2       53.40       71.08      9.14 o 
  -6   8   2        1.18        7.01      4.94 o 
  -5   8   2        4.27        3.88      6.34 o 
  -4   8   2        6.14       14.57      5.44 o 
  -3   8   2      156.78      162.89      6.41 o 
  -2   8   2       50.76       46.17      6.04 o 
  -1   8   2      155.52      155.40      7.67 o 
   0   8   2        2.69       14.13     11.78 o 
   1   8   2       86.18       90.14     12.16 o 
   2   8   2      130.57      132.12      8.18 o 
   3   8   2       27.99       31.21      5.46 o 
   4   8   2       14.52       21.15      5.48 o 
   5   8   2        1.40        5.26      5.14 o 
   6   8   2       38.94       46.45      6.93 o 
   7   8   2       27.98       61.92      7.49 o 
  -6   9   2        1.51       20.22      6.28 o 
  -5   9   2        0.79       14.97      8.25 o 
  -4   9   2        5.60       18.57      5.77 o 
  -3   9   2       13.92       27.42      7.06 o 
  -2   9   2        3.74       -1.21      8.75 o 
  -1   9   2        1.51       -8.58      8.58 o 
   0   9   2        0.81      -13.05     13.05 o 
   2   9   2        5.40       16.69      8.47 o 
   3   9   2        0.97       13.65      8.68 o 
   4   9   2        8.33       23.60      9.34 o 
   5   9   2        2.56       17.22      7.85 o 
  -4  10   2       24.78       43.21      8.11 o 
  -3  10   2        6.43       19.62     12.11 o 
  -2  10   2        0.24       -8.64      8.64 o 
  -1  10   2       12.98       -9.08      9.08 o 
   0  10   2        2.74       -9.51      9.51 o 
   3  10   2        8.67        6.89      9.52 o 
 -11   1   3       30.82       31.54      5.49 o 
 -10   1   3       82.68       85.08      6.66 o 
  -9   1   3        4.56        3.02      2.54 o 
  -8   1   3       27.24       38.21      3.65 o 
  -7   1   3        7.77        9.08      2.08 o 
  -6   1   3      830.45      782.48      7.78 o 
  -5   1   3        0.19       -0.78      0.88 o 
  -4   1   3     1030.24     1167.44     10.09 o 
  -3   1   3      102.02       94.19      2.05 o 
  -2   1   3       26.62       35.90      2.15 o 
  -1   1   3        4.17        4.69      0.88 o 
   0   1   3     4225.06     4249.50     41.71 o 
   1   1   3    14222.03    14351.85    163.79 o 
   2   1   3      133.00      141.36      2.57 o 
   3   1   3       87.22       82.06      2.09 o 
   4   1   3      544.27      569.00      8.27 o 
   5   1   3      119.30       98.78      3.16 o 
   6   1   3       27.41       30.63      2.85 o 
   7   1   3       51.73       64.30      4.62 o 
   8   1   3       22.20       19.25      3.32 o 
   9   1   3      204.71      193.29      8.73 o 
  10   1   3       89.44       90.32      7.14 o 
 -11   2   3        1.94        0.76      3.56 o 
 -10   2   3      137.61      133.93      7.75 o 
  -9   2   3        6.67        7.18      2.88 o 
  -8   2   3      574.56      551.89     11.17 o 
  -7   2   3       85.45       91.95      4.12 o 
  -6   2   3      303.82      275.02      5.27 o 
  -5   2   3      805.43      775.69      7.39 o 
  -4   2   3      106.77       92.46      3.49 o 
  -3   2   3      295.76      236.09      6.08 o 
  -2   2   3       23.48       23.17      1.62 o 
  -1   2   3     1508.72     1427.13     15.08 o 
   0   2   3    47748.74    47341.75    672.87 o 
   1   2   3     4457.81     4465.73     51.15 o 
   2   2   3       24.99       16.27      1.94 o 
   3   2   3      198.30      191.50      4.02 o 
   4   2   3     1718.59     1756.19     19.89 o 
   5   2   3        0.96       -1.61      1.72 o 
   6   2   3      389.62      362.41      6.80 o 
   7   2   3       51.08       57.99      4.74 o 
   8   2   3        0.09       -1.01      2.59 o 
   9   2   3       70.67       68.68      5.19 o 
  10   2   3       16.85       11.33      5.32 o 
 -10   3   3      398.61      412.84     12.35 o 
  -9   3   3       51.20       59.84      4.85 o 
  -8   3   3        1.29        8.48      2.87 o 
  -7   3   3     2369.50     2114.20     25.06 o 
  -6   3   3     1438.31     1346.76     15.12 o 
  -5   3   3       19.72       18.99      3.18 o 
  -4   3   3        0.03       -1.35      1.35 o 
  -3   3   3      497.67      501.39     10.44 o 
  -2   3   3      294.92      300.10      4.04 o 
  -1   3   3      451.75      502.27     15.89 o 
   0   3   3      457.69      475.66      6.72 o 
   1   3   3      183.28      196.84      2.95 o 
   2   3   3      331.20      308.05      5.29 o 
   3   3   3       13.11       21.19      2.47 o 
   4   3   3      192.31      180.27      4.72 o 
   5   3   3      269.73      281.99      6.08 o 
   6   3   3       36.80       35.60      3.28 o 
   7   3   3       52.69       61.08      4.71 o 
   8   3   3       67.54       72.97      5.19 o 
   9   3   3      143.53      150.67      6.67 o 
  10   3   3       64.27       67.21      7.06 o 
 -10   4   3       15.09       30.64      5.88 o 
  -9   4   3       15.92       23.61      5.04 o 
  -8   4   3      162.62      152.70      5.56 o 
  -7   4   3      143.34      151.73      5.33 o 
  -6   4   3     1228.64     1228.33     16.16 o 
  -5   4   3      671.45      679.81     10.29 o 
  -4   4   3       93.15       93.22      3.53 o 
  -3   4   3     5095.98     5306.09     51.18 o 
  -2   4   3        2.60        1.83      2.08 o 
  -1   4   3     1476.94     1432.56     18.62 o 
   0   4   3     3098.84     3092.71     32.04 o 
   1   4   3     1568.55     1559.79     16.46 o 
   2   4   3      604.40      586.04      8.52 o 
   3   4   3      456.70      412.30      8.32 o 
   4   4   3     1044.95     1000.50     15.63 o 
   5   4   3      118.72      127.22      4.86 o 
   6   4   3      379.47      393.78      7.98 o 
   7   4   3       18.82       16.91      3.75 o 
   8   4   3       24.21       27.52      4.19 o 
   9   4   3        1.96        1.25      4.52 o 
  10   4   3       12.18        9.78      8.32 o 
  -9   5   3       65.39       74.21      6.90 o 
  -8   5   3      339.29      311.91      9.52 o 
  -7   5   3       41.67       46.36      4.92 o 
  -6   5   3      104.36      102.88      4.82 o 
  -5   5   3      190.18      178.07      5.47 o 
  -4   5   3       25.19       32.97      2.64 o 
  -3   5   3       51.60       60.72      3.12 o 
  -2   5   3      133.14      153.99      4.00 o 
  -1   5   3      315.44      321.80      4.78 o 
   0   5   3       39.20       38.48      2.08 o 
   1   5   3        3.97        5.18      2.41 o 
   2   5   3       22.46       17.94      3.01 o 
   3   5   3      277.66      273.90      5.49 o 
   4   5   3     1917.95     1919.47     26.12 o 
   5   5   3       56.68       60.71      4.15 o 
   6   5   3       72.21       75.09      4.59 o 
   7   5   3      344.65      343.32      8.23 o 
   8   5   3       47.94       53.66      6.96 o 
   9   5   3       49.68       45.72      5.22 o 
  -9   6   3        0.18        1.28      4.76 o 
  -8   6   3        2.26        3.66      6.53 o 
  -7   6   3        0.11        2.74      5.59 o 
  -6   6   3      204.98      217.68      7.66 o 
  -5   6   3       88.76       97.37      5.81 o 
  -4   6   3      109.72      102.46      4.64 o 
  -3   6   3      746.27      778.13     11.67 o 
  -2   6   3      160.72      154.85      4.92 o 
  -1   6   3      501.59      521.63      7.01 o 
   0   6   3      157.64      165.48      5.27 o 
   1   6   3       71.87       79.27      4.07 o 
   2   6   3       45.46       48.14      4.47 o 
   3   6   3      142.78      132.94      5.55 o 
   4   6   3      107.91      113.88      6.88 o 
   5   6   3      381.03      410.40      8.83 o 
   6   6   3        1.28        3.62      3.70 o 
   7   6   3       19.01       34.15      5.07 o 
   8   6   3       18.79       11.24      4.33 o 
  -8   7   3       23.02       28.12      5.51 o 
  -7   7   3       19.66       27.06      5.60 o 
  -6   7   3       14.47       15.26      4.55 o 
  -5   7   3      156.74      156.25      7.11 o 
  -4   7   3      190.84      190.47      7.37 o 
  -3   7   3       19.71       19.84      4.19 o 
  -2   7   3        1.39       -1.43      3.20 o 
  -1   7   3       53.82       54.19      6.59 o 
   0   7   3      117.48      116.60      5.20 o 
   1   7   3       67.18       77.11      6.88 o 
   2   7   3        6.76        9.08      4.06 o 
   3   7   3       33.83       35.38      4.83 o 
   4   7   3       82.54       96.14      7.93 o 
   5   7   3        1.56        7.72      4.18 o 
   6   7   3      110.30       63.71     12.28 o 
   7   7   3       25.53       37.66      6.52 o 
   8   7   3        0.03        0.91      4.92 o 
  -7   8   3        4.37       17.27      9.89 o 
  -6   8   3       19.24       43.19      6.05 o 
  -5   8   3        0.14        4.86      4.76 o 
  -4   8   3       50.10       56.39      6.04 o 
  -3   8   3        6.47       31.82      4.34 o 
  -2   8   3       21.90       18.84      5.40 o 
  -1   8   3       69.67       84.36     12.48 o 
   0   8   3       54.23       38.80     12.79 o 
   1   8   3       47.79       57.18     11.28 o 
   2   8   3        0.22        6.40      5.67 o 
   3   8   3        5.88        9.64      7.43 o 
   4   8   3        0.17        8.14      4.74 o 
   5   8   3        2.79        6.91      6.20 o 
   6   8   3        0.37        8.28      8.09 o 
   7   8   3        4.97       30.65      6.93 o 
  -6   9   3        2.58       25.39      6.70 o 
  -5   9   3       70.63       69.80     10.17 o 
  -4   9   3      148.92      145.59     14.53 o 
  -3   9   3      103.16      101.55     13.76 o 
  -2   9   3       37.79       28.65     11.69 o 
  -1   9   3        7.96       -6.92      6.92 o 
   0   9   3        4.65       -7.39      7.39 o 
   1   9   3       53.33       24.79     15.33 o 
   2   9   3        3.46        7.46      8.31 o 
   3   9   3       11.56       15.24      8.93 o 
   4   9   3       15.64       31.64      9.96 o 
   5   9   3        0.07        0.89      8.99 o 
  -4  10   3       10.70       34.49      7.82 o 
  -3  10   3      142.94      141.56     17.38 o 
  -2  10   3      128.38       79.54     10.09 o 
  -1  10   3        7.77       -6.36      9.48 o 
   0  10   3        4.53       -7.51      9.75 o 
   1  10   3        0.06       -9.37      9.37 o 
   3  10   3        1.22        3.36      9.43 o 
 -11   0   4       10.88       14.83      6.58 o 
 -10   0   4        4.09        6.99      5.32 o 
  -9   0   4        0.46        1.92      4.18 o 
  -8   0   4      276.04      271.13      8.52 o 
  -7   0   4       48.02       48.26      4.02 o 
  -6   0   4      308.13      319.97      6.64 o 
  -5   0   4     1726.89     1815.34     22.95 o 
  -3   0   4    22692.06    22217.08    266.28 o 
  -2   0   4        2.81       -1.28      1.28 o 
  -1   0   4      938.52      942.72     20.29 o 
   0   0   4     4155.51     4026.89     48.59 o 
   1   0   4     1278.17     1221.41     23.43 o 
   2   0   4     2779.65     2715.33     39.52 o 
   3   0   4      795.51      822.35     18.43 o 
   4   0   4      417.65      316.49      9.85 o 
   5   0   4      939.07      930.29     22.02 o 
   6   0   4        8.30        6.35      2.76 o 
   7   0   4       66.48       73.27      5.60 o 
   8   0   4       95.30       77.31      8.16 o 
   9   0   4        0.12        2.07      5.01 o 
  10   0   4      123.84      108.75     10.73 o 
 -11   1   4       12.58       11.36      4.46 o 
 -10   1   4      337.48      331.02     11.46 o 
  -9   1   4      109.35      105.66      7.37 o 
  -8   1   4      136.93      150.96      5.65 o 
  -7   1   4        8.69        9.69      1.84 o 
  -6   1   4      727.91      673.11      7.02 o 
  -5   1   4     1780.38     1823.60     16.45 o 
  -4   1   4        1.06        0.64      1.12 o 
  -3   1   4       26.11       35.42      2.49 o 
  -2   1   4       34.48       21.79      1.10 o 
  -1   1   4     1676.52     1687.98     21.97 o 
   0   1   4      556.07      544.23      5.69 o 
   1   1   4     9666.85     9710.46     98.13 o 
   2   1   4     1069.09     1010.82     12.74 o 
   3   1   4      561.96      604.28      8.61 o 
   4   1   4     2097.70     2073.02     19.94 o 
   5   1   4       68.83       66.06      3.30 o 
   6   1   4      406.42      413.06      7.08 o 
   7   1   4     2264.81     2150.32     29.49 o 
   8   1   4       34.38       24.32      3.48 o 
   9   1   4      130.52      119.43      7.65 o 
  10   1   4       10.16        7.40      4.32 o 
 -11   2   4        5.79        5.38      3.99 o 
 -10   2   4      138.11      134.42      7.67 o 
  -9   2   4        4.34       10.43      2.94 o 
  -8   2   4       49.82       61.58      4.40 o 
  -7   2   4       62.49       74.64      4.04 o 
  -6   2   4     1414.82     1371.77     13.74 o 
  -5   2   4      410.21      399.50      4.60 o 
  -4   2   4      798.28      795.94      8.77 o 
  -3   2   4     3548.81     3523.27     94.27 o 
  -2   2   4      159.30      167.47      3.10 o 
  -1   2   4     2217.85     2145.89     36.44 o 
   0   2   4    32990.88    32952.13    323.27 o 
   1   2   4     5376.78     5474.54     62.54 o 
   2   2   4     2515.28     2517.52     47.36 o 
   3   2   4        4.44        4.36      1.43 o 
   4   2   4      403.85      390.70      6.49 o 
   5   2   4        1.63        3.92      2.00 o 
   6   2   4       65.10       59.88      4.09 o 
   7   2   4       58.85       58.80      4.48 o 
   8   2   4       10.80       10.79      3.23 o 
   9   2   4        3.93        9.16      3.45 o 
  10   2   4       23.80       29.55      5.38 o 
 -10   3   4       40.98       70.43      7.07 o 
  -9   3   4        1.99        3.31      4.72 o 
  -8   3   4      121.05      118.44      4.88 o 
  -7   3   4        0.10       10.75      2.55 o 
  -6   3   4      122.50      159.38      4.48 o 
  -5   3   4       46.24       47.28      3.11 o 
  -4   3   4      125.46      134.40      3.63 o 
  -3   3   4      928.10     1022.24     12.40 o 
  -2   3   4      268.72      281.15      4.76 o 
  -1   3   4      269.19      269.07      3.82 o 
   0   3   4      129.17      131.80      3.13 o 
   1   3   4      452.37      481.98      6.35 o 
   2   3   4      220.21      237.18      4.39 o 
   3   3   4       73.00       89.48      3.89 o 
   4   3   4     1172.74     1178.66     14.72 o 
   5   3   4      171.24      169.53      5.00 o 
   6   3   4       43.85       48.04      3.56 o 
   7   3   4        5.67        7.77      3.20 o 
   8   3   4       12.80        8.60      3.29 o 
   9   3   4        0.05        1.96      3.23 o 
  10   3   4        8.64       12.61      4.56 o 
 -10   4   4       78.30      106.31     17.47 o 
  -9   4   4        0.21        3.83      6.36 o 
  -8   4   4       49.08       53.74      4.13 o 
  -7   4   4       54.97       58.44      3.96 o 
  -6   4   4       60.53       68.07      3.52 o 
  -5   4   4      224.14      250.43      7.09 o 
  -4   4   4        0.53        4.30      1.96 o 
  -3   4   4      656.70      661.85      8.49 o 
  -2   4   4       27.56       32.14      1.70 o 
  -1   4   4       61.67       60.75      2.80 o 
   0   4   4     1346.13     1498.46     26.26 o 
   1   4   4      705.38      794.56      8.93 o 
   2   4   4       10.08       22.25      2.66 o 
   3   4   4      223.17      232.12      7.53 o 
   4   4   4      380.07      411.73      8.85 o 
   5   4   4      118.69      120.68      4.87 o 
   6   4   4       34.95       43.85      4.49 o 
   7   4   4        0.26       -2.62      3.04 o 
   8   4   4        0.11        2.64      3.36 o 
   9   4   4        3.92        6.80      3.66 o 
 -10   5   4       43.66       49.20      9.60 o 
  -9   5   4       14.51       24.92      5.40 o 
  -8   5   4        5.29       11.28      4.04 o 
  -7   5   4       33.63       44.59      4.89 o 
  -6   5   4       32.65       41.14      4.50 o 
  -5   5   4       21.98       20.76      2.22 o 
  -4   5   4        1.59       -0.05      2.24 o 
  -3   5   4       59.76       60.55      3.11 o 
  -2   5   4        0.26       -1.82      1.82 o 
  -1   5   4       38.28       42.05      2.28 o 
   0   5   4        0.32       -1.49      1.49 o 
   1   5   4       21.44       16.57      2.95 o 
   2   5   4       15.62       23.11      3.28 o 
   3   5   4      100.33      102.65      5.15 o 
   4   5   4      281.39      279.11      7.87 o 
   5   5   4      297.93      301.86      8.42 o 
   6   5   4       53.67       50.31      4.94 o 
   7   5   4       98.22      107.69      6.90 o 
   8   5   4        3.41       -1.48      3.70 o 
   9   5   4       42.16       42.96      6.84 o 
  -9   6   4        0.50       18.86      8.76 o 
  -8   6   4       35.64       53.90      7.64 o 
  -7   6   4        2.11        8.42      4.07 o 
  -6   6   4       80.73       98.68      6.04 o 
  -5   6   4      198.89      195.83      7.04 o 
  -4   6   4        4.56        8.40      2.48 o 
  -3   6   4      350.91      340.49      6.46 o 
  -2   6   4      164.33      164.69      4.47 o 
  -1   6   4      276.59      282.69      4.73 o 
   0   6   4      117.47      122.33      4.20 o 
   1   6   4      111.30      119.09      5.09 o 
   2   6   4       43.64       48.05      4.40 o 
   3   6   4       36.12       46.04      5.48 o 
   4   6   4       71.43       87.18      5.43 o 
   5   6   4      284.67      288.76      8.75 o 
   6   6   4       86.35       94.97      6.09 o 
   7   6   4       22.03       23.37      4.60 o 
   8   6   4        5.84        7.04      4.19 o 
  -8   7   4       17.50       26.99      6.23 o 
  -7   7   4        2.12        5.92      4.54 o 
  -6   7   4       65.79       86.22      6.31 o 
  -5   7   4       19.04       25.90      4.78 o 
  -4   7   4        1.13        1.23      3.58 o 
  -3   7   4        1.51        3.29      3.22 o 
  -2   7   4       36.85       40.74      4.15 o 
  -1   7   4        6.63        4.43      4.81 o 
   0   7   4        0.01       -0.59      2.84 o 
   1   7   4       78.80       96.73      5.97 o 
   2   7   4      207.36      208.48      7.34 o 
   3   7   4       86.40       80.67     11.23 o 
   4   7   4      358.20      347.66      9.66 o 
   5   7   4       22.58       23.59      8.39 o 
   6   7   4        2.55        7.30      6.66 o 
   7   7   4      268.98      240.47     10.53 o 
   8   7   4       28.88       40.11     10.91 o 
  -7   8   4       40.86       52.65     13.11 o 
  -6   8   4       84.94      104.41      7.23 o 
  -5   8   4        8.06       10.82      4.94 o 
  -4   8   4       10.59       18.25      5.09 o 
  -3   8   4      439.24      422.92     14.27 o 
  -2   8   4       30.49       35.35      6.53 o 
  -1   8   4      126.03      125.24      8.11 o 
   0   8   4      178.48      169.40     10.81 o 
   1   8   4       75.75       69.66      9.30 o 
   2   8   4      122.19      120.81      9.60 o 
   3   8   4       88.50       83.22     15.56 o 
   4   8   4       54.29       65.03     12.86 o 
   5   8   4        0.07        5.28      4.70 o 
   6   8   4        0.17        9.24      8.17 o 
  -6   9   4        9.16       30.11     11.17 o 
  -5   9   4        5.72       12.54      6.55 o 
  -4   9   4       21.68       41.06     10.70 o 
  -3   9   4       20.63       34.92      8.78 o 
  -2   9   4        2.67        6.35      7.82 o 
  -1   9   4        3.56       -1.18      7.08 o 
   0   9   4        3.25       -7.61      7.61 o 
   1   9   4       63.65       54.46     16.66 o 
   2   9   4       83.90       50.03     25.31 o 
   3   9   4        0.93        4.85      8.74 o 
   4   9   4       51.58       42.26     10.72 o 
   5   9   4        0.00       -0.86      9.27 o 
  -4  10   4       37.42       36.61      8.07 o 
  -3  10   4       14.57       29.19     13.52 o 
  -2  10   4       37.94       20.37      7.94 o 
  -1  10   4       26.21       12.63      8.45 o 
   0  10   4       14.65        2.16      9.93 o 
   1  10   4        0.58       -5.70     10.24 o 
   2  10   4        3.99       -8.96     10.66 o 
   3  10   4        1.29        0.44      9.37 o 
 -11   1   5        3.19        2.92      3.72 o 
 -10   1   5        0.85        5.37      3.57 o 
  -9   1   5       94.11      105.37      9.04 o 
  -8   1   5      343.52      325.16      6.88 o 
  -7   1   5       13.05       15.41      1.58 o 
  -6   1   5        0.13       -1.15      1.51 o 
  -5   1   5       54.36       58.34      3.46 o 
  -4   1   5      157.58      150.66      3.84 o 
  -3   1   5      229.41      257.45     13.11 o 
  -2   1   5      788.92      821.21     16.56 o 
  -1   1   5       81.53       60.66      2.39 o 
   0   1   5     2552.74     2577.85     29.92 o 
   1   1   5      795.01      770.79      7.94 o 
   2   1   5      421.80      421.35      6.28 o 
   3   1   5       33.71       34.49      2.13 o 
   4   1   5     1635.07     1695.20     24.35 o 
   5   1   5       54.24       49.10      3.45 o 
   6   1   5       35.33       36.66      2.79 o 
   7   1   5        4.17        9.04      3.04 o 
   8   1   5       69.08       67.71      4.77 o 
   9   1   5       74.96       68.08      6.28 o 
  10   1   5        2.40       -3.47      3.47 o 
 -11   2   5       16.80       20.07      7.41 o 
 -10   2   5       79.51       91.07      5.52 o 
  -9   2   5       40.01       48.45      4.32 o 
  -8   2   5      119.58      124.84      4.24 o 
  -7   2   5      282.88      269.90      5.51 o 
  -6   2   5     1604.87     1529.01     15.11 o 
  -5   2   5      309.71      284.64      4.39 o 
  -4   2   5     1540.59     1588.78     14.49 o 
  -3   2   5        7.18       27.53      2.09 o 
  -2   2   5      312.47      310.89      5.02 o 
  -1   2   5     2577.14     2483.28     74.11 o 
   0   2   5     5253.87     5518.38     54.42 o 
   1   2   5      550.92      527.61      6.46 o 
   2   2   5     5075.28     5112.63     50.65 o 
   3   2   5       31.10       41.97      4.29 o 
   4   2   5     2045.91     2076.68     27.31 o 
   5   2   5      328.14      342.68      7.77 o 
   6   2   5        0.04        0.79      2.46 o 
   7   2   5       25.17       24.93      3.58 o 
   8   2   5       26.89       31.22      4.08 o 
   9   2   5        9.89       11.82      3.69 o 
  10   2   5       58.25       60.55     11.44 o 
 -10   3   5        0.73        5.40      4.61 o 
  -9   3   5       10.78       14.23      3.29 o 
  -8   3   5       75.69       93.11      4.53 o 
  -7   3   5       53.57       59.40      3.35 o 
  -6   3   5        4.38        5.23      1.70 o 
  -5   3   5       30.98       36.84      2.26 o 
  -4   3   5       49.86       58.88      2.54 o 
  -3   3   5        1.44        7.42      1.08 o 
  -2   3   5      467.07      464.72      6.14 o 
  -1   3   5      944.23     1032.62     15.04 o 
   0   3   5      239.53      242.92      4.44 o 
   1   3   5     1527.39     1558.36     17.00 o 
   2   3   5        0.19        4.12      1.65 o 
   3   3   5      491.22      522.19      9.28 o 
   4   3   5      889.31      872.25     13.91 o 
   5   3   5        0.10       -0.29      2.58 o 
   6   3   5      548.82      507.94     10.56 o 
   7   3   5      253.63      262.54      7.82 o 
   8   3   5       39.81       37.11      4.39 o 
   9   3   5       93.46       85.10      5.70 o 
  10   3   5       15.64        6.72      4.49 o 
 -10   4   5       79.38       94.22     13.78 o 
  -9   4   5       40.79       67.23      6.69 o 
  -8   4   5      149.84      145.42      6.57 o 
  -7   4   5      132.23      135.33      5.31 o 
  -6   4   5       63.17       65.97      3.43 o 
  -5   4   5      175.04      158.79      5.24 o 
  -4   4   5      188.78      156.38      8.57 o 
  -3   4   5     3581.58     3625.19     38.80 o 
  -2   4   5      145.35      147.02      3.21 o 
  -1   4   5     2442.42     2345.26     25.25 o 
   0   4   5      342.29      425.27      5.34 o 
   1   4   5      900.45      868.67     10.74 o 
   2   4   5     1397.32     1388.40     19.18 o 
   3   4   5      264.91      275.27      8.42 o 
   4   4   5      228.14      230.84      9.17 o 
   5   4   5       53.76       51.48      4.38 o 
   6   4   5       36.41       42.72      4.42 o 
   7   4   5       80.72       82.32      5.50 o 
   8   4   5       36.15       38.37      5.11 o 
   9   4   5        5.88        4.65      3.98 o 
 -10   5   5       54.53       49.48      9.43 o 
  -9   5   5        4.79        9.71      4.85 o 
  -8   5   5      194.39      173.98      7.36 o 
  -7   5   5      204.99      195.51      7.29 o 
  -6   5   5      154.45      157.08      6.73 o 
  -5   5   5        0.26       -1.89      1.89 o 
  -4   5   5      147.30      152.47      3.93 o 
  -3   5   5        3.46        2.01      2.10 o 
  -2   5   5       10.68       15.75      2.33 o 
  -1   5   5        4.70        2.84      1.99 o 
   0   5   5       39.36       35.03      2.29 o 
   1   5   5        1.92        0.43      1.66 o 
   2   5   5     1340.61     1335.07     24.04 o 
   3   5   5       23.21       34.69      3.78 o 
   4   5   5        1.53        6.01      3.17 o 
   5   5   5       39.08       47.19      4.67 o 
   6   5   5      164.02      170.58      7.06 o 
   7   5   5      171.43      188.78      7.53 o 
   8   5   5       54.49       63.98      5.91 o 
   9   5   5       37.04       28.01      4.84 o 
  -9   6   5        0.86        6.78      4.74 o 
  -8   6   5        7.75       13.64      4.64 o 
  -7   6   5        6.73        8.51      5.14 o 
  -6   6   5       14.16       15.83      4.20 o 
  -5   6   5        0.69        0.95      2.91 o 
  -4   6   5       40.91       43.52      3.21 o 
  -3   6   5       54.99       44.72      3.96 o 
  -2   6   5       38.50       43.35      3.48 o 
  -1   6   5       26.67       26.54      2.57 o 
   0   6   5       84.19       78.53      3.40 o 
   1   6   5      132.56      140.31      6.96 o 
   2   6   5       44.49       49.11      4.54 o 
   3   6   5      116.57      128.54      5.91 o 
   4   6   5        4.78       11.30      3.56 o 
   5   6   5       57.84       57.04      5.18 o 
   6   6   5       10.68       16.40      4.36 o 
   7   6   5       60.02       53.43      7.39 o 
   8   6   5      128.09      125.37      7.20 o 
  -8   7   5        0.74        8.79      4.83 o 
  -7   7   5        7.95       10.27      4.75 o 
  -6   7   5        0.40        9.49      4.39 o 
  -5   7   5       84.49       88.54      6.11 o 
  -4   7   5       21.01       13.25      3.44 o 
  -3   7   5        0.00       -0.78      3.22 o 
  -2   7   5       61.84       63.59      4.60 o 
  -1   7   5        0.14       -1.93      2.77 o 
   0   7   5        0.97        0.70      2.85 o 
   1   7   5        8.23        7.44      3.98 o 
   2   7   5        3.35        4.21      4.02 o 
   3   7   5      106.90      100.38      6.13 o 
   4   7   5        7.23       14.13      4.21 o 
   5   7   5       15.51        8.56      6.64 o 
   6   7   5        1.26        3.36      4.13 o 
   7   7   5       38.81       47.97      5.99 o 
  -7   8   5        4.86       11.79      5.33 o 
  -6   8   5       66.56       74.78     12.10 o 
  -5   8   5       38.56       41.15      5.97 o 
  -4   8   5       68.58       71.20      6.48 o 
  -3   8   5       25.19       48.37      7.48 o 
  -2   8   5       41.91       47.77      7.91 o 
  -1   8   5       19.91       22.82      5.14 o 
   0   8   5        1.70        2.01      4.21 o 
   1   8   5        0.34       10.27      6.74 o 
   2   8   5       35.54       31.60      7.52 o 
   3   8   5        4.34        0.89      9.84 o 
   4   8   5        0.55        5.45      7.42 o 
   5   8   5        0.80        5.61      4.57 o 
   6   8   5       11.72       15.13      8.17 o 
  -6   9   5       20.14       29.44      7.01 o 
  -5   9   5        1.11        9.45      5.68 o 
  -4   9   5       45.22       45.66      7.66 o 
  -3   9   5       21.15       20.97      5.24 o 
  -2   9   5       14.45        8.37      5.69 o 
  -1   9   5       36.85       18.92      6.17 o 
   0   9   5       48.30       26.91      8.36 o 
   1   9   5       24.77       11.30      6.06 o 
   2   9   5        0.06       -7.20      7.20 o 
   3   9   5        4.60        1.53      9.56 o 
   4   9   5        6.72       10.97      9.74 o 
   5   9   5        0.11       -3.76      9.27 o 
  -4  10   5        0.67       15.07      7.34 o 
  -3  10   5       66.43       56.80     10.03 o 
  -2  10   5        7.89       -7.12      7.12 o 
  -1  10   5       45.32       12.38      8.50 o 
   0  10   5        3.98       -2.06      8.58 o 
   1  10   5       84.46       32.79     11.51 o 
   2  10   5        0.06      -10.60     10.60 o 
   3  10   5        2.64       -6.86      6.86 o 
 -11   0   6       53.33       76.20     10.49 o 
 -10   0   6      218.10      210.51     12.63 o 
  -9   0   6      242.34      235.75     12.73 o 
  -8   0   6      924.19      850.83     13.78 o 
  -7   0   6      624.53      577.81     10.07 o 
  -6   0   6     1454.69     1370.67     18.61 o 
  -5   0   6        2.20        4.05      1.41 o 
  -4   0   6     1654.44     1517.60     19.86 o 
  -3   0   6       91.47       73.95      4.75 o 
  -2   0   6     4235.62     4186.82     59.60 o 
  -1   0   6    19507.45    18301.62    274.41 o 
   0   0   6     1064.94     1066.09     29.36 o 
   1   0   6    11811.98    11127.89    177.20 o 
   2   0   6        2.00       10.21      1.78 o 
   3   0   6      460.40      451.71      9.00 o 
   4   0   6     1626.60     1586.45     25.44 o 
   5   0   6      359.84      331.23     11.40 o 
   6   0   6      336.31      295.37      8.57 o 
   7   0   6      114.71      107.91      6.16 o 
   8   0   6       48.28       38.51      7.07 o 
   9   0   6       17.78       17.19      6.37 o 
  10   0   6       39.07       24.33      7.60 o 
 -11   1   6      196.34      193.76      9.19 o 
 -10   1   6       54.08       65.55      6.06 o 
  -9   1   6      132.84      134.44      6.68 o 
  -8   1   6       50.33       60.29      3.60 o 
  -7   1   6      608.23      558.54      6.50 o 
  -6   1   6     1830.29     1773.11     14.36 o 
  -5   1   6      513.59      541.44     11.55 o 
  -4   1   6      267.93      275.78      5.50 o 
  -3   1   6      220.23      240.16      3.74 o 
  -2   1   6      148.74      155.15      2.88 o 
  -1   1   6        1.84        4.30      1.39 o 
   0   1   6     2691.81     2722.69     32.82 o 
   1   1   6     3635.85     3640.15     45.32 o 
   2   1   6      343.48      334.59      4.38 o 
   3   1   6      656.82      609.29      7.78 o 
   4   1   6     1008.85      994.28     13.73 o 
   5   1   6       99.38       86.94      3.89 o 
   6   1   6      272.21      254.69      6.89 o 
   7   1   6       81.31       68.61      4.53 o 
   8   1   6      138.43      140.01      6.03 o 
   9   1   6      271.77      269.59     10.51 o 
  10   1   6        3.66       -1.52      3.72 o 
 -11   2   6        0.13        2.03      5.71 o 
 -10   2   6        0.27        3.48      2.98 o 
  -9   2   6        3.18        3.77      5.35 o 
  -8   2   6      204.55      189.57      4.96 o 
  -7   2   6       82.11       84.96      3.49 o 
  -6   2   6     2263.36     2148.58     18.39 o 
  -5   2   6       31.54       25.57      2.05 o 
  -4   2   6      341.71      267.31      5.00 o 
  -3   2   6     4102.03     4353.65     53.17 o 
  -2   2   6      481.65      467.96      6.74 o 
  -1   2   6      888.30      807.64     15.99 o 
   0   2   6        1.49        0.51      1.02 o 
   1   2   6      720.12      650.59      8.78 o 
   2   2   6       53.97       36.64      2.72 o 
   3   2   6       42.56       40.72      2.01 o 
   4   2   6     1251.36     1238.58     14.69 o 
   5   2   6      199.48      194.97      5.98 o 
   6   2   6      567.32      531.89     10.60 o 
   7   2   6        1.22        2.51      2.85 o 
   8   2   6        3.21        0.24      2.92 o 
   9   2   6        0.69        1.90      3.66 o 
  10   2   6        1.68        3.95      4.17 o 
 -10   3   6        6.11       11.52      4.81 o 
  -9   3   6       89.38       97.61      6.73 o 
  -8   3   6      182.12      179.84      6.09 o 
  -7   3   6        4.49        0.21      2.10 o 
  -6   3   6        0.55       -1.46      1.46 o 
  -5   3   6       19.20       20.19      1.71 o 
  -4   3   6       15.81       16.77      2.17 o 
  -3   3   6      612.88      691.15      8.43 o 
  -2   3   6     1595.97     1652.85     21.52 o 
  -1   3   6      302.97      310.75      5.91 o 
   0   3   6      307.10      309.74     16.82 o 
   1   3   6     2429.46     2577.59     24.63 o 
   2   3   6       42.48       46.31      2.95 o 
   3   3   6      131.93      137.46      4.77 o 
   4   3   6      343.88      309.29      8.09 o 
   5   3   6      108.80      111.24      5.33 o 
   6   3   6      166.08      171.70      6.44 o 
   7   3   6       18.00       24.25      4.00 o 
   8   3   6      170.92      153.33      6.66 o 
   9   3   6        0.01        5.83      4.97 o 
 -10   4   6       51.84       72.95     13.37 o 
  -9   4   6        7.64       17.19      6.07 o 
  -8   4   6        6.02       11.31      3.24 o 
  -7   4   6      147.05      138.19      5.43 o 
  -6   4   6      189.16      185.98      5.72 o 
  -5   4   6       28.59       33.93      2.95 o 
  -4   4   6      392.06      396.81     10.22 o 
  -3   4   6      555.77      603.73     12.12 o 
  -2   4   6       15.93       16.64      1.63 o 
  -1   4   6      107.35      143.71      4.93 o 
   0   4   6     1339.11     1428.27     14.46 o 
   1   4   6      130.67      146.66      3.45 o 
   2   4   6      134.54      150.78      3.90 o 
   3   4   6      255.77      261.06      8.21 o 
   4   4   6      604.80      610.73     11.44 o 
   5   4   6      363.39      363.97      8.89 o 
   6   4   6       71.36       69.19      4.98 o 
   7   4   6        0.38        4.14      3.46 o 
   8   4   6       70.58       72.61      5.63 o 
   9   4   6        5.04        0.53      3.61 o 
 -10   5   6        0.07       -3.75      5.83 o 
  -9   5   6       56.59       68.20      7.84 o 
  -8   5   6       36.77       37.54      4.96 o 
  -7   5   6      132.94      114.46      8.08 o 
  -6   5   6       51.69       53.78      4.04 o 
  -5   5   6      185.96      172.80      4.74 o 
  -4   5   6      124.57      128.21      4.17 o 
  -3   5   6       19.24       18.63      2.43 o 
  -2   5   6       49.82       58.84      3.83 o 
  -1   5   6        6.65        8.12      1.74 o 
   0   5   6      433.26      474.74      6.65 o 
   1   5   6      247.12      264.39      4.74 o 
   2   5   6        6.71       10.86      2.40 o 
   3   5   6       77.75       83.16      4.73 o 
   4   5   6      102.90      103.86      5.48 o 
   5   5   6        4.11        5.38      3.36 o 
   6   5   6       12.32       17.22      4.21 o 
   7   5   6        0.56        1.76      3.69 o 
   8   5   6       67.76       68.06      6.06 o 
   9   5   6        2.00        1.58      3.79 o 
  -9   6   6        7.82       22.46      5.21 o 
  -8   6   6       34.87       45.02      5.79 o 
  -7   6   6       22.49       27.71      4.85 o 
  -6   6   6      113.39      124.36      5.57 o 
  -5   6   6        0.91        1.28      2.47 o 
  -4   6   6      185.03      183.01      5.10 o 
  -3   6   6      169.45      178.12      5.01 o 
  -2   6   6      188.31      195.96      4.44 o 
  -1   6   6      254.74      268.43      5.12 o 
   0   6   6        4.21        2.90      2.00 o 
   1   6   6      775.88      768.25     11.18 o 
   2   6   6       18.02       15.78      3.60 o 
   3   6   6      130.10      148.14      9.29 o 
   4   6   6       21.67       25.38      4.28 o 
   5   6   6       32.30       43.40      5.07 o 
   6   6   6       35.57       41.46      5.17 o 
   7   6   6        0.80        1.82      4.02 o 
   8   6   6        1.00        5.44      4.40 o 
  -8   7   6       29.25       37.74      6.53 o 
  -7   7   6        6.89       12.65      4.86 o 
  -6   7   6       10.15       12.39      4.97 o 
  -5   7   6       29.41       35.06      5.08 o 
  -4   7   6        2.69        0.47      2.73 o 
  -3   7   6       10.89       10.70      2.94 o 
  -2   7   6        0.93       -0.37      2.67 o 
  -1   7   6       23.08       16.02      4.42 o 
   0   7   6       55.57       52.74      4.57 o 
   1   7   6       11.66        7.83      3.95 o 
   2   7   6        8.42        5.81      8.61 o 
   3   7   6       10.99        9.34      5.22 o 
   4   7   6       21.33       34.78      4.85 o 
   5   7   6       27.34       20.39      7.38 o 
   6   7   6       63.31       67.40      6.10 o 
   7   7   6       12.00       10.73      4.86 o 
  -7   8   6        0.70        7.94      5.21 o 
  -6   8   6      104.63      120.69      7.55 o 
  -5   8   6       36.92       37.37      7.03 o 
  -4   8   6       19.04       15.09      3.94 o 
  -3   8   6      542.39      515.50     15.74 o 
  -2   8   6      171.30      215.43     13.84 o 
  -1   8   6       39.37       34.55      5.85 o 
   0   8   6        4.12        1.02      4.08 o 
   1   8   6      116.08      104.30     10.17 o 
   2   8   6       20.35        8.83      7.07 o 
   3   8   6      180.67      167.25     13.48 o 
   4   8   6        1.70       -2.03      7.23 o 
   5   8   6       24.15       17.90     13.72 o 
   6   8   6       28.49       30.25      9.66 o 
  -6   9   6        0.05       17.95      6.70 o 
  -5   9   6        0.29        8.61      6.40 o 
  -4   9   6        0.00        1.67      5.54 o 
  -3   9   6       27.14       25.15      6.21 o 
  -2   9   6       22.01       12.64      5.74 o 
  -1   9   6        0.59       -5.63      5.63 o 
   0   9   6        0.25       -7.51      7.51 o 
   1   9   6        0.49       -6.52      6.54 o 
   2   9   6        0.53       -5.70      5.70 o 
   3   9   6        0.06       -7.50      7.50 o 
   4   9   6       49.18       39.55     17.15 o 
   5   9   6       10.62       17.77     10.10 o 
  -4  10   6        4.59        6.97     12.07 o 
  -3  10   6        2.09       -0.15      8.82 o 
  -2  10   6        0.29       -6.85      6.85 o 
  -1  10   6       18.75       -0.65      7.89 o 
   0  10   6       33.69        2.06      8.61 o 
   1  10   6        1.13       -7.42     10.74 o 
   2  10   6        9.13       -9.44      9.79 o 
   3  10   6        9.68       -1.46      7.36 o 
 -11   1   7       11.79       16.29      5.04 o 
 -10   1   7       63.61       65.63      6.11 o 
  -9   1   7       98.70      111.85      7.41 o 
  -8   1   7       35.99       41.13      2.91 o 
  -7   1   7      266.04      228.13      4.36 o 
  -6   1   7      958.40      939.23      9.35 o 
  -5   1   7       12.29       19.18      1.60 o 
  -4   1   7      193.48      236.79      5.10 o 
  -3   1   7       20.15       26.21      1.36 o 
  -2   1   7      173.31      181.11      6.38 o 
  -1   1   7      211.05      218.54      4.26 o 
   0   1   7       55.49       48.05      1.70 o 
   1   1   7       18.49       30.85      1.74 o 
   2   1   7      114.37      112.23      2.52 o 
   3   1   7      181.88      218.37      3.74 o 
   4   1   7       14.76       17.93      1.87 o 
   5   1   7       72.55       58.45      3.85 o 
   6   1   7      134.57      137.48      5.42 o 
   7   1   7       89.05       89.20      5.03 o 
   8   1   7       83.76       82.20      6.03 o 
   9   1   7        5.41       10.07      4.22 o 
  10   1   7        4.08        6.62      4.28 o 
 -11   2   7       27.94       27.55      7.90 o 
 -10   2   7        5.38        6.53      4.00 o 
  -9   2   7      100.78      106.71      6.09 o 
  -8   2   7      152.00      144.47      4.49 o 
  -7   2   7      137.57      123.62      3.64 o 
  -6   2   7     1411.58     1328.20     12.34 o 
  -5   2   7      209.20      187.74      3.54 o 
  -4   2   7     2357.91     2225.89     24.76 o 
  -3   2   7     5131.64     5187.92     58.83 o 
  -2   2   7     2759.28     2576.71     34.20 o 
  -1   2   7      418.87      421.30      8.23 o 
   0   2   7     1506.79     1607.89     17.64 o 
   1   2   7     1859.56     1832.17     27.29 o 
   2   2   7        0.93        1.41      0.94 o 
   3   2   7      939.69      975.26     16.21 o 
   4   2   7      111.90       90.43      3.83 o 
   5   2   7        0.02        1.94      2.52 o 
   6   2   7      154.07      156.81      5.98 o 
   7   2   7       45.96       44.97      4.36 o 
   8   2   7        6.71        1.31      3.20 o 
   9   2   7       17.16       20.57      5.02 o 
  10   2   7        0.38       -1.35      3.94 o 
 -10   3   7       25.27       25.25      6.86 o 
  -9   3   7      258.90      251.65     11.16 o 
  -8   3   7        1.62        0.92      2.56 o 
  -7   3   7      102.31       88.07      3.81 o 
  -6   3   7      459.60      440.80      6.40 o 
  -5   3   7      263.60      265.82      4.45 o 
  -4   3   7       14.16       15.45      2.24 o 
  -3   3   7      267.06      272.35      5.81 o 
  -2   3   7      797.87      845.11     11.40 o 
  -1   3   7     1927.37     1939.93     34.48 o 
   0   3   7      112.21      133.53      3.19 o 
   1   3   7     8187.24     8437.53     76.79 o 
   2   3   7       11.46       17.64      1.41 o 
   3   3   7       14.63       11.85      1.54 o 
   4   3   7     2817.04     2776.60     36.10 o 
   5   3   7      981.94      992.90     16.09 o 
   6   3   7       73.42       88.98      5.32 o 
   7   3   7      331.57      316.31      8.77 o 
   8   3   7      179.12      186.58      7.67 o 
   9   3   7       65.58       57.76      8.46 o 
 -10   4   7       25.06       29.23      5.85 o 
  -9   4   7       85.91      103.42      6.55 o 
  -8   4   7      120.48      131.45      5.55 o 
  -7   4   7      350.92      351.55      7.85 o 
  -6   4   7     1715.78     1702.81     24.11 o 
  -5   4   7       47.52       49.74      2.97 o 
  -4   4   7      475.01      459.57     13.15 o 
  -3   4   7     1203.77     1160.83     24.40 o 
  -2   4   7     1511.10     1548.29     17.70 o 
  -1   4   7     1513.80     1510.99     15.57 o 
   0   4   7     3586.18     3687.27     34.20 o 
   1   4   7     2986.21     2963.63     25.90 o 
   2   4   7       45.49       51.40      2.63 o 
   3   4   7      467.19      485.36     11.84 o 
   4   4   7        8.93       12.30      3.17 o 
   5   4   7      282.83      270.05      7.83 o 
   6   4   7       21.03       34.78      4.46 o 
   7   4   7      167.66      150.56      6.82 o 
   8   4   7        6.14        7.28      3.97 o 
   9   4   7        8.92        7.02      3.96 o 
  -9   5   7       98.04      105.12      6.98 o 
  -8   5   7       43.89       47.28      5.85 o 
  -7   5   7       56.77       65.35      4.58 o 
  -6   5   7       75.91       83.44      4.72 o 
  -5   5   7       96.38       87.34      3.87 o 
  -4   5   7      155.57      170.82      4.62 o 
  -3   5   7        9.84        8.60      3.35 o 
  -2   5   7        0.07       -1.58      1.58 o 
  -1   5   7      165.73      165.64      3.76 o 
   0   5   7      193.53      216.68      4.49 o 
   1   5   7      190.88      183.14      3.62 o 
   2   5   7       72.14       74.58      3.77 o 
   3   5   7       32.81       36.01      3.88 o 
   4   5   7      710.27      703.20     13.09 o 
   5   5   7        7.69        6.23      3.63 o 
   6   5   7      306.46      288.43     10.28 o 
   7   5   7        1.79        2.99      3.80 o 
   8   5   7       60.32       59.63      5.94 o 
  -9   6   7        1.29       25.25      5.10 o 
  -8   6   7       46.47       54.61      6.01 o 
  -7   6   7        0.15        8.37      3.48 o 
  -6   6   7      473.84      474.90      9.58 o 
  -5   6   7       25.32       24.25      3.04 o 
  -4   6   7      379.78      392.78      7.20 o 
  -3   6   7      281.01      297.63      6.21 o 
  -2   6   7      286.30      314.64      5.51 o 
  -1   6   7      389.94      391.80      6.11 o 
   0   6   7       10.06       16.51      2.32 o 
   1   6   7       66.50       80.38      4.06 o 
   2   6   7       23.75       32.88      6.95 o 
   3   6   7      122.08      101.08      8.42 o 
   4   6   7        1.75       -0.89      3.05 o 
   5   6   7       17.03       26.25      4.54 o 
   6   6   7        5.90        8.62      4.22 o 
   7   6   7       12.27        8.22      4.35 o 
   8   6   7        1.61       -0.11      4.28 o 
  -8   7   7       43.21       53.71      6.43 o 
  -7   7   7        0.01        5.69      4.55 o 
  -6   7   7        0.21        0.85      4.22 o 
  -5   7   7       72.32       68.96      5.01 o 
  -4   7   7       11.55        7.58      2.91 o 
  -3   7   7        4.21        4.86      3.04 o 
  -2   7   7       89.42       94.44      4.51 o 
  -1   7   7       66.84       62.49      5.15 o 
   0   7   7       46.24       49.68      6.95 o 
   1   7   7      336.77      318.14      8.06 o 
   2   7   7       30.97       28.78      6.97 o 
   3   7   7       25.10       21.59      7.11 o 
   4   7   7       70.91       69.24      8.02 o 
   5   7   7        4.43        5.46      3.87 o 
   6   7   7       65.44       64.73      6.29 o 
   7   7   7        7.53        8.38      4.78 o 
  -7   8   7        3.54       10.71      5.21 o 
  -6   8   7        0.08       12.74      5.07 o 
  -5   8   7        0.02        5.37      4.82 o 
  -4   8   7       18.01       16.57      4.05 o 
  -3   8   7       35.44       42.37      5.79 o 
  -2   8   7      455.01      406.37     14.53 o 
  -1   8   7       68.49       58.04      8.72 o 
   0   8   7       11.06        5.59      4.29 o 
   1   8   7        2.99        3.19      6.89 o 
   2   8   7       19.24        9.11      5.73 o 
   3   8   7       20.98       17.75     12.00 o 
   4   8   7       33.54       25.02     15.41 o 
   5   8   7        0.19       -5.53      7.42 o 
   6   8   7       27.22        9.09      9.08 o 
  -6   9   7        2.13       12.05      6.59 o 
  -5   9   7        9.83       20.35      6.12 o 
  -4   9   7        2.47        0.16      5.52 o 
  -3   9   7       39.78       34.10      6.17 o 
  -2   9   7       11.72        6.72      5.57 o 
  -1   9   7       71.78       53.35     16.63 o 
   0   9   7       13.36        4.37      7.68 o 
   1   9   7       37.57       20.73      6.20 o 
   2   9   7        0.04       -5.78      5.78 o 
   3   9   7        0.83       -6.01      6.01 o 
   4   9   7       28.61       11.79      6.64 o 
   5   9   7        8.45       -6.60      6.60 o 
  -3  10   7       35.70       16.55      6.12 o 
  -2  10   7       35.22       12.25      6.45 o 
  -1  10   7        0.58       -7.13      7.13 o 
   0  10   7        5.95       -7.94      7.94 o 
   1  10   7       30.25        5.80      9.18 o 
   2  10   7        0.23       -9.13      9.13 o 
 -11   0   8        0.29        1.75      5.38 o 
 -10   0   8      113.44      102.15      9.04 o 
  -9   0   8      558.67      519.79     19.33 o 
  -8   0   8       16.13       19.87      2.49 o 
  -7   0   8       27.12       33.69      2.88 o 
  -6   0   8     5467.08     5188.90     90.27 o 
  -5   0   8      498.22      459.15     11.82 o 
  -4   0   8     7823.74     8067.66     98.62 o 
  -3   0   8      129.78      134.45      6.41 o 
  -2   0   8     3016.79     2994.38     62.82 o 
  -1   0   8     2494.05     2376.83     94.93 o 
   0   0   8     1489.21     1441.66     34.93 o 
   1   0   8     3183.17     2945.27     45.97 o 
   2   0   8     3025.02     2993.75     36.63 o 
   3   0   8      660.21      560.42     11.70 o 
   4   0   8      158.25      153.78      5.73 o 
   5   0   8      256.99      254.77      7.66 o 
   6   0   8      410.98      390.22     10.22 o 
   7   0   8       17.12        6.87      4.59 o 
   8   0   8        1.38        6.31      4.98 o 
   9   0   8      171.94      164.58     11.82 o 
  10   0   8       44.95       44.96      8.63 o 
 -11   1   8       35.20       37.81      8.22 o 
 -10   1   8       17.70       25.17      4.52 o 
  -9   1   8      154.97      162.03      5.49 o 
  -8   1   8      121.91      129.91      4.14 o 
  -7   1   8      491.16      442.06      5.36 o 
  -6   1   8      235.43      235.18      4.39 o 
  -5   1   8      259.38      266.37      4.35 o 
  -4   1   8      128.61      136.45      6.38 o 
  -3   1   8      215.19      262.42      4.12 o 
  -2   1   8      454.67      449.03      7.83 o 
  -1   1   8      640.97      581.52      8.58 o 
   0   1   8       90.98       93.30      2.13 o 
   1   1   8     3250.70     3282.69     29.97 o 
   2   1   8       10.40        9.83      1.20 o 
   3   1   8     1226.42     1209.69     14.66 o 
   4   1   8     2346.22     2375.95     25.79 o 
   5   1   8      381.26      365.44      8.22 o 
   6   1   8      474.17      470.91      9.77 o 
   7   1   8      122.14      124.50      5.60 o 
   8   1   8       81.92       77.74      6.09 o 
   9   1   8        2.64        5.17      3.95 o 
  10   1   8       38.18       24.72      5.31 o 
 -11   2   8       11.71       20.77      7.29 o 
 -10   2   8        1.44        1.99      3.61 o 
  -9   2   8      104.14      129.53      9.66 o 
  -8   2   8       26.20       30.80      2.75 o 
  -7   2   8        2.47       -0.46      1.65 o 
  -6   2   8        7.42        5.86      1.94 o 
  -5   2   8      149.70      154.76      3.14 o 
  -4   2   8     1265.64     1263.99     17.09 o 
  -3   2   8     1114.82     1123.96     17.55 o 
  -2   2   8     1109.49     1055.34     14.58 o 
  -1   2   8      344.81      340.59      7.26 o 
   0   2   8     1516.01     1549.02     16.25 o 
   1   2   8       26.91       15.43      1.80 o 
   2   2   8      668.73      749.84      8.11 o 
   3   2   8      203.05      197.31      4.00 o 
   4   2   8       62.07       66.19      3.24 o 
   5   2   8       88.89       98.81      4.28 o 
   6   2   8       13.23       23.27      3.61 o 
   7   2   8       23.70       23.27      3.79 o 
   8   2   8       48.75       51.51      5.74 o 
   9   2   8        0.28       -0.03      3.87 o 
 -10   3   8       23.83       28.53      5.55 o 
  -9   3   8        3.08        8.43      3.22 o 
  -8   3   8        0.23       -2.48      2.48 o 
  -7   3   8      139.24      150.28      5.25 o 
  -6   3   8       94.77      103.86      3.40 o 
  -5   3   8       10.99        8.91      1.54 o 
  -4   3   8       19.65       21.39      1.75 o 
  -3   3   8       98.75      107.81      3.79 o 
  -2   3   8      176.41      157.90      3.95 o 
  -1   3   8        7.94        6.67      1.57 o 
   0   3   8      136.29      141.40      3.38 o 
   1   3   8     2874.95     2747.03     29.14 o 
   2   3   8      178.85      174.39      3.58 o 
   3   3   8      112.49      108.34      3.46 o 
   4   3   8      169.89      171.12      7.97 o 
   5   3   8      132.19      151.32      6.16 o 
   6   3   8      252.63      231.79      7.41 o 
   7   3   8       49.23       59.11      5.53 o 
   8   3   8       68.39       69.50      5.53 o 
   9   3   8        3.70        1.09      3.53 o 
 -10   4   8       22.26       24.61      5.53 o 
  -9   4   8        0.05       11.30      3.45 o 
  -8   4   8       11.09       12.07      3.19 o 
  -7   4   8       46.17       51.32      4.06 o 
  -6   4   8       71.90       83.24      4.37 o 
  -5   4   8       25.42       25.77      2.44 o 
  -4   4   8       71.60       95.66      7.55 o 
  -3   4   8        0.00       -0.33      3.34 o 
  -2   4   8       29.65       38.69      2.87 o 
  -1   4   8       32.46       44.38      3.13 o 
   0   4   8     3634.29     3786.55     35.18 o 
   1   4   8      486.11      504.29      6.20 o 
   2   4   8      142.50      148.22      3.22 o 
   3   4   8       60.71       70.88      5.08 o 
   4   4   8       24.82       27.46      3.72 o 
   5   4   8      111.55       93.16      5.47 o 
   6   4   8       97.32       99.99      5.94 o 
   7   4   8       22.10       16.03      4.06 o 
   8   4   8       66.36       70.09      5.84 o 
   9   4   8        0.14        0.43      3.76 o 
  -9   5   8        3.33       10.57      6.17 o 
  -8   5   8        0.00        4.74      3.32 o 
  -7   5   8       51.63       59.93      4.58 o 
  -6   5   8        4.18        6.51      2.97 o 
  -5   5   8       17.44       13.76      2.49 o 
  -4   5   8       13.20        6.77      2.24 o 
  -3   5   8      158.46      177.25      4.43 o 
  -2   5   8       44.94       41.17      2.52 o 
  -1   5   8       27.00       36.87      2.33 o 
   0   5   8       11.11       14.42      2.47 o 
   1   5   8      171.84      168.46      5.49 o 
   2   5   8        4.15        3.17      2.15 o 
   3   5   8       31.28       37.17      4.07 o 
   4   5   8      202.48      207.45      7.25 o 
   5   5   8       46.79       49.80      4.84 o 
   6   5   8       96.04      104.86      6.33 o 
   7   5   8       29.26       23.92      4.76 o 
   8   5   8       15.84       17.13      4.86 o 
  -9   6   8       93.66      123.52      7.67 o 
  -8   6   8       61.03       71.54      6.18 o 
  -7   6   8       15.71       28.90      4.18 o 
  -6   6   8      157.57      163.60      6.20 o 
  -5   6   8      250.74      266.85      6.23 o 
  -4   6   8      392.57      382.50      7.16 o 
  -3   6   8      156.36      156.51      5.95 o 
  -2   6   8      221.93      236.42      4.93 o 
  -1   6   8      219.06      214.24      4.85 o 
   0   6   8       77.74       83.89      3.54 o 
   1   6   8      390.87      420.68      9.21 o 
   2   6   8       29.61       33.83      4.28 o 
   3   6   8       34.43       40.75      4.41 o 
   4   6   8        1.67        3.81      3.43 o 
   5   6   8      132.41      136.67      6.75 o 
   6   6   8        0.18       -4.08      5.52 o 
   7   6   8       22.34       30.56      5.43 o 
   8   6   8        5.09        9.99      4.72 o 
  -8   7   8        7.24       11.37      5.12 o 
  -7   7   8       87.32       93.38      6.89 o 
  -6   7   8        0.88        3.95      3.61 o 
  -5   7   8        5.33        2.15      2.85 o 
  -4   7   8       57.11       54.61      4.64 o 
  -3   7   8       50.36       46.47      3.76 o 
  -2   7   8       29.68       36.84      3.56 o 
  -1   7   8       21.46       14.10      2.68 o 
   0   7   8       94.09       86.73      5.92 o 
   1   7   8       94.26       95.87      6.40 o 
   2   7   8       81.12       68.20      6.48 o 
   3   7   8       63.63       64.11      7.57 o 
   4   7   8       12.24       14.77      7.04 o 
   5   7   8       45.16       43.30      6.52 o 
   6   7   8       27.37       31.10      5.99 o 
   7   7   8        2.18        5.96      4.59 o 
  -7   8   8        9.04       11.91      5.46 o 
  -6   8   8        0.79        3.04      4.98 o 
  -5   8   8        0.03        2.33      4.88 o 
  -4   8   8       85.88       85.13      5.68 o 
  -3   8   8        1.71        0.63      3.22 o 
  -2   8   8        0.18        6.72      3.31 o 
  -1   8   8       96.88       95.22      7.28 o 
   0   8   8        2.66       -4.10      4.10 o 
   1   8   8      187.36      185.31      7.29 o 
   2   8   8        5.02       -3.77      5.37 o 
   3   8   8        7.90        3.64      5.88 o 
   4   8   8        2.50        3.11      5.96 o 
   5   8   8        0.51       -6.07      6.07 o 
   6   8   8        1.76       -6.13      6.13 o 
  -6   9   8        2.30       30.83     10.74 o 
  -5   9   8        9.15       18.25      9.14 o 
  -4   9   8        9.46       10.99      5.90 o 
  -3   9   8       13.54       14.12      4.76 o 
  -2   9   8       15.14        5.31      5.49 o 
  -1   9   8       45.12       26.03      6.29 o 
   0   9   8        0.31       -5.59      5.59 o 
   1   9   8       70.35       46.72      6.75 o 
   2   9   8        0.37       -5.73      5.73 o 
   3   9   8       22.46        5.93      6.36 o 
   4   9   8       11.29       -6.10      6.32 o 
  -3  10   8        9.67       -1.72      6.50 o 
  -2  10   8       24.82       13.77      6.51 o 
  -1  10   8        0.03       -7.42      7.42 o 
   0  10   8        2.70       -7.62      7.62 o 
   1  10   8        0.67       -8.45      8.45 o 
   2  10   8        0.76       -8.17      8.17 o 
 -11   1   9       21.10       16.80      6.87 o 
 -10   1   9       19.86       21.74      4.36 o 
  -9   1   9       61.47       76.66      4.31 o 
  -8   1   9       35.01       35.45      2.67 o 
  -7   1   9       63.26       79.42      2.84 o 
  -6   1   9       32.90       35.14      3.61 o 
  -5   1   9      323.99      323.87      4.99 o 
  -4   1   9       25.58       24.79      1.61 o 
  -3   1   9      709.98      775.29     11.72 o 
  -2   1   9      980.83     1070.58     12.26 o 
  -1   1   9      590.29      630.23      7.14 o 
   0   1   9      151.33      147.89      2.77 o 
   1   1   9     2440.07     2478.90     21.77 o 
   2   1   9      589.09      645.38      7.55 o 
   3   1   9      395.52      396.68      5.55 o 
   4   1   9        6.77       11.96      1.77 o 
   5   1   9      102.45      100.62      4.31 o 
   6   1   9        4.35        3.85      3.41 o 
   7   1   9       43.92       40.70      4.12 o 
   8   1   9       15.91       18.31      4.48 o 
   9   1   9        1.02        0.91      3.77 o 
 -11   2   9       10.49       12.95      6.39 o 
 -10   2   9       28.47       39.39      4.66 o 
  -9   2   9      325.39      338.32      9.13 o 
  -8   2   9       30.05       32.92      2.79 o 
  -7   2   9       25.55       39.02      2.51 o 
  -6   2   9      790.65      736.53      7.93 o 
  -5   2   9      289.22      259.87      4.64 o 
  -4   2   9     1250.71     1201.49     11.66 o 
  -3   2   9      735.52      759.41     12.96 o 
  -2   2   9     3124.70     3188.89     42.21 o 
  -1   2   9     1252.91     1162.04     19.72 o 
   0   2   9     2180.48     2242.10     21.57 o 
   1   2   9      108.34       63.92      2.20 o 
   2   2   9       85.68      110.04      2.46 o 
   3   2   9       58.97       70.38      2.99 o 
   4   2   9      206.10      196.25      4.43 o 
   5   2   9      440.27      447.67      8.06 o 
   6   2   9       35.16       27.05      3.77 o 
   7   2   9        9.17        8.16      3.43 o 
   8   2   9       90.20       87.03      5.60 o 
   9   2   9       38.44       37.37      5.74 o 
 -10   3   9       88.02       93.38      6.05 o 
  -9   3   9      123.79      134.29      5.90 o 
  -8   3   9        4.38        4.12      2.66 o 
  -7   3   9        0.93        3.73      2.04 o 
  -6   3   9        5.54        4.44      1.92 o 
  -5   3   9      366.90      345.57      5.73 o 
  -4   3   9       69.85       75.36      2.38 o 
  -3   3   9      122.60      129.67      3.43 o 
  -2   3   9      101.91       82.23      2.69 o 
  -1   3   9       56.03       47.63      2.79 o 
   0   3   9      680.90      765.39      7.91 o 
   1   3   9      695.56      654.99      8.56 o 
   2   3   9      397.81      407.90      7.04 o 
   3   3   9     1451.72     1499.00     19.96 o 
   4   3   9      324.95      345.40      7.14 o 
   5   3   9      304.00      286.85      6.78 o 
   6   3   9      158.37      163.31      6.60 o 
   7   3   9      267.14      243.91      8.06 o 
   8   3   9      152.63      164.43      7.25 o 
   9   3   9        5.87       -1.05      3.68 o 
 -10   4   9        1.16        2.01      4.43 o 
  -9   4   9      110.10      109.25      5.61 o 
  -8   4   9       20.11       19.05      3.43 o 
  -7   4   9       79.09       87.61      5.82 o 
  -6   4   9      396.92      363.64      6.82 o 
  -5   4   9      495.18      506.04      7.82 o 
  -4   4   9     1011.58     1014.55     13.53 o 
  -3   4   9       62.08       59.41      3.27 o 
  -2   4   9      626.88      602.71      8.67 o 
  -1   4   9      179.85      178.62      4.69 o 
   0   4   9     1911.48     1975.17     21.33 o 
   1   4   9      369.43      344.60      5.17 o 
   2   4   9        0.00        1.87      1.42 o 
   3   4   9      138.91      152.34      5.70 o 
   4   4   9       85.51       90.19      4.55 o 
   5   4   9      444.27      442.60      8.80 o 
   6   4   9       10.19        8.89      3.34 o 
   7   4   9        0.05       -2.28      3.50 o 
   8   4   9       81.46       82.91      8.22 o 
   9   4   9        0.60       -4.65      4.65 o 
  -9   5   9      141.56      158.25      6.70 o 
  -8   5   9        4.50        7.85      3.54 o 
  -7   5   9       61.98       75.34      4.84 o 
  -6   5   9        8.23       12.19      2.60 o 
  -5   5   9      229.57      222.50      5.42 o 
  -4   5   9       30.91       33.24      2.82 o 
  -3   5   9       93.98       91.56      3.38 o 
  -2   5   9      728.98      762.55      9.54 o 
  -1   5   9        2.81        4.63      2.06 o 
   0   5   9       72.05       75.42      3.88 o 
   1   5   9       27.85       43.58      2.52 o 
   2   5   9      401.14      428.50      7.05 o 
   3   5   9      651.59      635.87     10.55 o 
   4   5   9       48.39       50.03      4.08 o 
   5   5   9       81.01       85.76      5.74 o 
   6   5   9       96.85      101.76      5.49 o 
   7   5   9        0.67       -2.62      4.75 o 
   8   5   9      136.14      130.95      7.29 o 
  -9   6   9       37.65       58.54      6.40 o 
  -8   6   9        0.35        3.00      3.78 o 
  -7   6   9      157.21      162.77      6.46 o 
  -6   6   9       34.70       44.74      4.48 o 
  -5   6   9        9.95        7.30      2.73 o 
  -4   6   9        4.82        2.95      2.59 o 
  -3   6   9      636.52      622.59      9.32 o 
  -2   6   9      474.40      507.51      7.28 o 
  -1   6   9       15.23       14.21      2.79 o 
   0   6   9      216.24      251.42      5.05 o 
   1   6   9      321.60      322.52      7.66 o 
   2   6   9      231.12      231.73      6.94 o 
   3   6   9      214.98      221.71      6.60 o 
   4   6   9       26.92       21.30      3.72 o 
   5   6   9        8.81       11.60      4.24 o 
   6   6   9        1.90       -3.95      4.83 o 
   7   6   9        7.15        5.58      4.40 o 
  -8   7   9       13.68       18.57      5.52 o 
  -7   7   9       93.74       92.64      5.89 o 
  -6   7   9        8.21       11.44      3.83 o 
  -5   7   9        0.02       -2.17      2.80 o 
  -4   7   9       12.54        9.40      3.03 o 
  -3   7   9       69.85       72.81      5.07 o 
  -2   7   9        4.59        7.60      3.02 o 
  -1   7   9       15.44       14.63      2.75 o 
   0   7   9        0.38       -0.11      3.76 o 
   1   7   9        0.47       -2.49      3.90 o 
   2   7   9        2.26        4.92      5.02 o 
   3   7   9        9.07        2.72      5.26 o 
   4   7   9        7.45        3.86      5.40 o 
   5   7   9       14.99        6.41      5.82 o 
   6   7   9        5.47       -0.87      5.16 o 
   7   7   9        0.20       -2.32      4.56 o 
  -7   8   9        2.66       14.15      5.42 o 
  -6   8   9        3.07        7.62      5.32 o 
  -5   8   9        0.00        3.86      6.03 o 
  -4   8   9       16.35       14.12      3.54 o 
  -3   8   9       25.23       16.85      3.57 o 
  -2   8   9        0.01       -0.90      3.20 o 
  -1   8   9       27.61       28.41      5.67 o 
   0   8   9        0.92       -4.07      4.07 o 
   1   8   9       99.07       89.18      6.05 o 
   2   8   9       46.54       24.63      6.07 o 
   3   8   9        0.06       -5.39      5.39 o 
   4   8   9        6.27       -0.61      5.96 o 
   5   8   9        8.65       -6.57      6.57 o 
   6   8   9        3.59       -3.66      8.05 o 
  -5   9   9        1.18        6.96      5.68 o 
  -4   9   9        0.75        0.12      4.23 o 
  -3   9   9       17.83        9.79      4.52 o 
  -2   9   9       26.32        6.02      5.63 o 
  -1   9   9       23.30       11.25      5.93 o 
   0   9   9        3.79       -4.32      5.63 o 
   1   9   9        9.31        4.03      5.83 o 
   2   9   9        1.46       -5.58      5.58 o 
   3   9   9        0.27       -6.02      6.02 o 
   4   9   9        0.46       -6.11      6.11 o 
  -3  10   9        0.86       -6.35      6.35 o 
  -2  10   9        1.25       -5.86      5.86 o 
  -1  10   9        0.89       -5.94      5.94 o 
   0  10   9        0.54       -7.78      7.78 o 
   1  10   9       13.20        3.34      9.00 o 
   2  10   9        2.53       -8.19      8.19 o 
 -10   0  10       52.86       61.28      8.74 o 
  -9   0  10      347.87      343.80     15.06 o 
  -8   0  10       62.40       56.65      3.67 o 
  -7   0  10      511.01      477.65     11.19 o 
  -6   0  10     4244.11     3934.50     50.38 o 
  -5   0  10     3434.55     3288.48     45.84 o 
  -4   0  10     2507.46     2256.88     28.88 o 
  -3   0  10     3463.20     3688.29     55.32 o 
  -2   0  10    11229.80    10956.63    154.99 o 
  -1   0  10        9.60       15.82      2.19 o 
   0   0  10       35.67       61.94      2.69 o 
   1   0  10      807.22      739.81     15.70 o 
   2   0  10      812.78      814.12     11.77 o 
   3   0  10      507.07      551.87      9.61 o 
   4   0  10       31.96       30.61      3.60 o 
   5   0  10      102.53       98.85      5.69 o 
   6   0  10      528.42      515.39     12.37 o 
   7   0  10      113.77      102.41      8.99 o 
   8   0  10       10.18       17.33      6.43 o 
   9   0  10        2.59        3.01      5.42 o 
 -11   1  10      100.41       87.73      9.51 o 
 -10   1  10        0.46       -2.35      4.41 o 
  -9   1  10      259.82      252.35      7.77 o 
  -8   1  10       43.71       51.61      3.79 o 
  -7   1  10      107.99       93.74      2.96 o 
  -6   1  10      770.87      740.73      9.34 o 
  -5   1  10        8.23       10.54      1.42 o 
  -4   1  10       51.59       62.02      2.39 o 
  -3   1  10       96.27      113.17      2.69 o 
  -2   1  10     4263.32     4346.14     45.40 o 
  -1   1  10      379.88      385.86      4.76 o 
   0   1  10      292.81      266.35      4.12 o 
   1   1  10     1371.08     1355.72     12.69 o 
   2   1  10      273.00      276.74      4.36 o 
   3   1  10      512.37      482.01      6.45 o 
   4   1  10      163.25      152.45      3.70 o 
   5   1  10     1787.51     1753.34     20.59 o 
   6   1  10       46.63       59.76      4.40 o 
   7   1  10       90.44       85.27      5.09 o 
   8   1  10      272.36      260.82     10.20 o 
   9   1  10        0.49       -0.30      3.73 o 
 -11   2  10       60.89       59.50      9.87 o 
 -10   2  10       16.92       27.09      4.18 o 
  -9   2  10      157.32      162.37      5.98 o 
  -8   2  10        0.29       -0.57      2.07 o 
  -7   2  10     1536.24     1457.02     15.11 o 
  -6   2  10      191.80      202.13      4.07 o 
  -5   2  10      505.56      502.74      7.04 o 
  -4   2  10       82.41       66.62      2.68 o 
  -3   2  10      105.23      103.99      4.34 o 
  -2   2  10     1346.25     1268.96     14.75 o 
  -1   2  10     1181.32     1271.71     26.83 o 
   0   2  10       12.83       10.60      1.13 o 
   1   2  10     1133.69     1018.41     14.09 o 
   2   2  10      713.36      729.20      7.65 o 
   3   2  10      257.59      257.58      4.84 o 
   4   2  10       44.82       50.14      2.80 o 
   5   2  10      386.05      398.61      9.08 o 
   6   2  10        6.67        7.71      3.26 o 
   7   2  10       49.98       36.17      4.43 o 
   8   2  10       63.27       70.38      5.69 o 
   9   2  10        4.99        5.92      4.33 o 
 -10   3  10        0.65        4.26      3.71 o 
  -9   3  10       32.64       45.56      4.31 o 
  -8   3  10       41.61       39.92      3.69 o 
  -7   3  10        0.38        0.84      2.08 o 
  -6   3  10        6.33        4.55      2.00 o 
  -5   3  10       33.63       37.53      3.09 o 
  -4   3  10       38.70       43.10      3.64 o 
  -3   3  10       30.25       37.21      2.36 o 
  -2   3  10        9.08       12.15      1.58 o 
  -1   3  10        7.39        5.82      1.58 o 
   0   3  10      280.18      282.17      4.76 o 
   1   3  10      109.58       90.93      2.71 o 
   2   3  10      198.42      199.38      4.64 o 
   3   3  10      103.46      112.89      4.95 o 
   4   3  10      136.65      130.68      4.72 o 
   5   3  10       22.94       27.85      3.39 o 
   6   3  10       28.74       27.31      4.29 o 
   7   3  10       95.37      105.62      6.25 o 
   8   3  10        7.85        7.25      3.99 o 
   9   3  10       14.73       16.70      6.39 o 
 -10   4  10        2.19        6.53      5.53 o 
  -9   4  10        1.18        9.38      4.55 o 
  -8   4  10       44.13       49.89      4.60 o 
  -7   4  10       32.70       34.40      3.72 o 
  -6   4  10      271.18      273.82      6.01 o 
  -5   4  10      149.84      142.08      4.36 o 
  -4   4  10        0.01       -1.25      2.49 o 
  -3   4  10       48.64       50.82      3.23 o 
  -2   4  10       51.73       65.66      3.20 o 
  -1   4  10      107.35       88.38      3.92 o 
   0   4  10      113.91      124.98      5.36 o 
   1   4  10        9.90        8.66      1.57 o 
   2   4  10        4.09        4.69      1.60 o 
   3   4  10      387.55      379.27      7.52 o 
   4   4  10       97.96      106.96      4.87 o 
   5   4  10        2.83        5.68      2.99 o 
   6   4  10       13.84        8.88      3.87 o 
   7   4  10       20.36       27.30      4.76 o 
   8   4  10       26.02       29.02      7.07 o 
  -9   5  10       28.55       44.96      5.67 o 
  -8   5  10       65.46       71.48      5.12 o 
  -7   5  10        6.28        9.23      4.61 o 
  -6   5  10       28.27       28.66      3.20 o 
  -5   5  10       18.05       14.97      2.66 o 
  -4   5  10       12.09        9.11      2.33 o 
  -3   5  10        5.47        5.36      1.87 o 
  -2   5  10       12.51       14.88      2.44 o 
  -1   5  10       43.68       42.84      2.96 o 
   0   5  10      169.67      182.91      5.64 o 
   1   5  10      413.46      457.66      7.24 o 
   2   5  10      122.07      137.00      4.42 o 
   3   5  10        7.32        7.45      2.80 o 
   4   5  10        5.13        5.51      2.88 o 
   5   5  10       75.97       91.73      5.07 o 
   6   5  10        5.01       -0.16      3.69 o 
   7   5  10       15.16       11.93      4.40 o 
   8   5  10       26.61       36.60      6.26 o 
  -9   6  10       49.63       80.20      6.80 o 
  -8   6  10       14.70       18.34      4.47 o 
  -7   6  10      118.99      141.92      6.22 o 
  -6   6  10      374.73      370.65      8.64 o 
  -5   6  10        9.97       11.48      2.87 o 
  -4   6  10       17.27       14.92      2.85 o 
  -3   6  10       79.49       90.57      5.45 o 
  -2   6  10     1415.63     1439.03     14.82 o 
  -1   6  10       62.34       64.96      3.34 o 
   0   6  10       79.85       87.74      4.06 o 
   1   6  10      168.56      173.81      6.27 o 
   2   6  10      336.41      327.73      9.58 o 
   3   6  10      185.30      186.60      8.16 o 
   4   6  10        9.91        6.64      3.15 o 
   5   6  10        0.02       -3.12      3.12 o 
   6   6  10       16.08       15.77      4.29 o 
   7   6  10       74.45       73.04     10.19 o 
  -8   7  10       15.34       28.57     11.73 o 
  -7   7  10       10.97       19.69      4.57 o 
  -6   7  10        9.64       14.05      4.03 o 
  -5   7  10        0.37        0.27      2.86 o 
  -4   7  10       37.37       32.95      3.63 o 
  -3   7  10       33.97       31.24      3.57 o 
  -2   7  10      307.26      308.67      8.87 o 
  -1   7  10       90.66      102.51      5.85 o 
   0   7  10        0.51        2.75      3.73 o 
   1   7  10      138.62      113.09      6.08 o 
   2   7  10      107.04       93.10      7.23 o 
   3   7  10       39.55       26.80      5.84 o 
   4   7  10       78.05       64.06      6.93 o 
   5   7  10       62.53       61.03      7.15 o 
   6   7  10       31.30       16.60      6.23 o 
  -7   8  10       63.36       75.81      8.40 o 
  -6   8  10       33.85       29.42      5.07 o 
  -5   8  10       43.63       48.63      6.68 o 
  -4   8  10       29.21       22.51      3.77 o 
  -3   8  10        0.22       -2.55      3.20 o 
  -2   8  10      133.43      133.17      7.46 o 
  -1   8  10       12.19        4.66      5.13 o 
   0   8  10       84.09       86.50      5.88 o 
   1   8  10       18.54       17.24      5.55 o 
   2   8  10        0.17       -3.28      5.31 o 
   3   8  10        8.89        2.81      5.77 o 
   4   8  10        2.97       -5.66      5.66 o 
   5   8  10        0.57       -5.98      5.98 o 
  -5   9  10        0.17        7.83      5.80 o 
  -4   9  10        1.57        1.59      4.36 o 
  -3   9  10        0.16       -3.55      4.21 o 
  -2   9  10        1.56       -4.49      5.40 o 
  -1   9  10        6.18       -2.96      7.19 o 
   0   9  10        1.29       -5.72      5.72 o 
   1   9  10       29.00        5.56      5.90 o 
   2   9  10        2.24       -5.70      5.70 o 
   3   9  10        8.63       -6.09      6.09 o 
   4   9  10        0.35       -4.67      8.33 o 
  -2  10  10        0.26       -5.82      5.82 o 
  -1  10  10       13.09       -2.75      6.28 o 
   0  10  10        1.47       -7.38      7.38 o 
   1  10  10        0.54      -11.92     11.92 o 
 -11   1  11        0.00        4.31      5.29 o 
 -10   1  11       82.87       82.17      8.74 o 
  -9   1  11        3.55       11.80      2.80 o 
  -8   1  11        6.60        6.98      2.26 o 
  -7   1  11      209.06      175.35      4.33 o 
  -6   1  11      558.94      558.48      8.40 o 
  -5   1  11     1046.79     1002.64     11.56 o 
  -4   1  11        0.41        1.35      1.10 o 
  -3   1  11       87.11       92.20      2.60 o 
  -2   1  11      184.84      212.87      4.04 o 
  -1   1  11      237.80      228.90      3.49 o 
   0   1  11      510.72      485.80      6.23 o 
   1   1  11      456.58      503.54      5.85 o 
   2   1  11      483.28      489.30      5.78 o 
   3   1  11      398.73      413.49      5.96 o 
   4   1  11      776.61      801.62      9.70 o 
   5   1  11     1046.15     1060.89     13.93 o 
   6   1  11       61.84       59.12      6.42 o 
   7   1  11        9.88        6.97      3.27 o 
   8   1  11        8.25       12.51      4.59 o 
   9   1  11       11.66        6.28     10.43 o 
 -10   2  11       55.54       64.87      5.48 o 
  -9   2  11      136.29      146.03      6.60 o 
  -8   2  11      104.96       97.65      4.57 o 
  -7   2  11      283.26      272.37      5.91 o 
  -6   2  11     1008.36      999.91     17.66 o 
  -5   2  11      686.12      678.62     10.35 o 
  -4   2  11      509.98      523.29      7.33 o 
  -3   2  11      108.30      127.04      3.99 o 
  -2   2  11     1785.05     1769.49     24.80 o 
  -1   2  11        0.03        2.49      1.23 o 
   0   2  11      905.26      884.43      8.99 o 
   1   2  11       60.85       53.47      2.88 o 
   2   2  11        2.76        7.84      1.44 o 
   3   2  11      446.40      439.54      6.36 o 
   4   2  11      175.38      170.39      3.99 o 
   5   2  11      388.24      381.27      8.96 o 
   6   2  11        0.04        0.58      3.09 o 
   7   2  11       15.85       13.53      3.91 o 
   8   2  11        7.25        4.16      3.76 o 
   9   2  11        6.03        5.03      4.34 o 
 -10   3  11       25.01       28.39      4.59 o 
  -9   3  11       68.32       76.68      4.97 o 
  -8   3  11        0.06       -0.66      3.62 o 
  -7   3  11       74.08       78.61      3.87 o 
  -6   3  11       14.08       10.16      2.14 o 
  -5   3  11      420.22      396.63      6.65 o 
  -4   3  11      625.06      621.87     10.38 o 
  -3   3  11        0.14       -1.20      1.66 o 
  -2   3  11       33.91       39.83      2.26 o 
  -1   3  11       48.29       41.53      2.62 o 
   0   3  11     1188.28     1255.57     13.51 o 
   1   3  11      158.25      135.25      4.76 o 
   2   3  11       33.12       38.86      2.74 o 
   3   3  11       58.70       59.08      2.88 o 
   4   3  11      262.26      263.01      6.29 o 
   5   3  11      328.10      335.41      8.56 o 
   6   3  11      292.68      278.68      8.38 o 
   7   3  11        0.06       -1.88      3.30 o 
   8   3  11       56.79       59.09      5.73 o 
   9   3  11       18.86       10.25      8.34 o 
 -10   4  11      136.60      155.00      7.53 o 
  -9   4  11      236.07      254.99      7.71 o 
  -8   4  11        0.01        0.52      2.94 o 
  -7   4  11      285.17      283.09      7.25 o 
  -6   4  11      163.62      142.43      4.64 o 
  -5   4  11      777.58      763.74     10.40 o 
  -4   4  11     1404.29     1343.84     17.25 o 
  -3   4  11       12.45       14.30      1.96 o 
  -2   4  11     1429.01     1403.05     16.98 o 
  -1   4  11        3.54        4.32      2.78 o 
   0   4  11      326.67      335.94      6.89 o 
   1   4  11       87.74       97.11      3.01 o 
   2   4  11       32.56       39.34      2.36 o 
   3   4  11        0.23        2.10      2.45 o 
   4   4  11      158.21      149.94      5.36 o 
   5   4  11       43.67       54.42      4.15 o 
   6   4  11       39.47       34.85      5.30 o 
   7   4  11       10.58        8.45      4.00 o 
   8   4  11       40.03       27.37      5.07 o 
  -9   5  11        3.27       14.20      4.11 o 
  -8   5  11        2.57        8.82      3.71 o 
  -7   5  11       31.18       30.99      4.04 o 
  -6   5  11       21.63       20.33      3.22 o 
  -5   5  11      181.19      166.53      4.99 o 
  -4   5  11       10.17        2.43      2.26 o 
  -3   5  11       19.35       20.24      2.36 o 
  -2   5  11      749.37      736.07      9.75 o 
  -1   5  11       18.97       15.68      2.54 o 
   0   5  11      694.79      692.43      9.39 o 
   1   5  11     3241.52     3171.58     31.13 o 
   2   5  11      200.68      213.05      5.89 o 
   3   5  11      143.03      147.85      5.40 o 
   4   5  11       20.58       22.49      3.50 o 
   5   5  11      193.23      200.20      6.60 o 
   6   5  11       13.11       10.72      4.19 o 
   7   5  11        4.80        8.45      4.46 o 
   8   5  11        0.27        7.25      4.41 o 
  -9   6  11       94.05      122.75      6.72 o 
  -8   6  11        8.17        8.21      4.92 o 
  -7   6  11      148.97      147.40      6.38 o 
  -6   6  11       25.93       24.10      3.45 o 
  -5   6  11       61.88       72.14      4.24 o 
  -4   6  11      312.03      304.67      6.67 o 
  -3   6  11      131.66      150.30      4.98 o 
  -2   6  11       32.81       29.22      3.75 o 
  -1   6  11      283.46      274.03      6.36 o 
   0   6  11      530.96      502.27      8.17 o 
   1   6  11      417.85      407.65      8.71 o 
   2   6  11       19.90       24.27      5.04 o 
   3   6  11       41.30       28.74      5.29 o 
   4   6  11        0.58       -3.88      4.62 o 
   5   6  11        0.12       -1.69      3.41 o 
   6   6  11       32.13       21.71      4.34 o 
   7   6  11        0.13        0.49      4.18 o 
  -8   7  11        0.08        4.95      4.66 o 
  -7   7  11       24.83       26.90      4.78 o 
  -6   7  11       18.73       19.36      4.28 o 
  -5   7  11        0.05        2.04      2.92 o 
  -4   7  11        2.60        0.68      2.87 o 
  -3   7  11       53.39       50.02      3.89 o 
  -2   7  11        3.84        2.95      2.86 o 
  -1   7  11      225.26      217.03      8.13 o 
   0   7  11       35.28       32.53      4.40 o 
   1   7  11        5.34       10.91      4.23 o 
   2   7  11        0.03        1.03      5.00 o 
   3   7  11       26.10       16.72      5.63 o 
   4   7  11        2.85        3.57      5.34 o 
   5   7  11       35.45       26.68      6.35 o 
   6   7  11       15.63        9.87      6.04 o 
  -7   8  11        0.27       25.79     14.86 o 
  -6   8  11       15.67       14.98      4.60 o 
  -5   8  11       22.47       19.31      3.85 o 
  -4   8  11       39.17       31.08      3.93 o 
  -3   8  11        0.07       -3.83      5.20 o 
  -2   8  11        0.11        1.26      3.14 o 
  -1   8  11        0.78       -2.20      5.07 o 
   0   8  11       29.47       23.33      4.98 o 
   1   8  11       34.63       23.22      5.73 o 
   2   8  11        5.14       -2.24      5.48 o 
   3   8  11       48.20       31.27      6.48 o 
   4   8  11        0.11       -5.52      5.52 o 
   5   8  11       27.07       16.20      6.46 o 
  -5   9  11        5.47       14.83      6.97 o 
  -4   9  11        0.23       -4.15      4.15 o 
  -3   9  11       13.12        5.02      5.05 o 
  -2   9  11        0.82       -5.46      5.46 o 
  -1   9  11        2.01       -4.73      5.57 o 
   0   9  11        0.70       -5.64      5.64 o 
   1   9  11        1.78       -5.36      5.36 o 
   2   9  11        0.00       -5.55      5.55 o 
   3   9  11        0.02       -5.88      5.88 o 
  -2  10  11       16.00        5.80      6.45 o 
  -1  10  11        0.10       -6.13      6.13 o 
   0  10  11        3.65      -13.07     13.07 o 
  -9   0  12      306.09      319.12     10.30 o 
  -8   0  12      124.16      124.21      4.91 o 
  -7   0  12        7.28       14.02      2.90 o 
  -6   0  12        0.56       -1.23      1.64 o 
  -5   0  12      338.98      292.76      8.55 o 
  -4   0  12      970.36      965.94     14.07 o 
  -3   0  12     1310.23     1243.89     29.36 o 
  -2   0  12     3919.78     3907.37     47.80 o 
  -1   0  12       71.18       69.04      4.37 o 
   0   0  12     6870.10     7010.08     95.49 o 
   1   0  12      376.21      452.10      7.81 o 
   2   0  12      551.56      675.76     17.30 o 
   3   0  12       27.01       29.69      2.48 o 
   4   0  12        5.88        7.89      3.20 o 
   5   0  12        4.95       16.69      3.94 o 
   6   0  12        0.84       -2.62      6.90 o 
   7   0  12       33.66       31.01      7.29 o 
   8   0  12        0.23        0.92      5.57 o 
   9   0  12        2.22        2.05      5.95 o 
 -11   1  12        0.14       -1.64      5.11 o 
 -10   1  12      194.04      201.36     12.36 o 
  -9   1  12        7.40       10.98      2.79 o 
  -8   1  12        0.03        0.14      1.74 o 
  -7   1  12      140.73      148.44      4.09 o 
  -6   1  12      380.47      366.70      5.88 o 
  -5   1  12        1.47        5.67      1.57 o 
  -4   1  12       39.92       41.91      1.94 o 
  -3   1  12     1184.80     1245.36     12.99 o 
  -2   1  12        5.29       20.75      1.98 o 
  -1   1  12      209.37      233.17      3.72 o 
   0   1  12      856.84      803.48      9.29 o 
   1   1  12     1097.08     1087.89     10.81 o 
   2   1  12      271.54      267.40      4.04 o 
   3   1  12     1594.84     1660.96     17.31 o 
   4   1  12       38.75       37.89      2.88 o 
   5   1  12      252.41      269.83      6.09 o 
   6   1  12       38.92       46.83      4.44 o 
   7   1  12      138.34      124.49      6.02 o 
   8   1  12       38.62       45.42      6.08 o 
   9   1  12       47.38       42.96      6.21 o 
 -10   2  12        2.56        6.71      3.52 o 
  -9   2  12      208.99      198.54      6.48 o 
  -8   2  12      110.84      121.85      4.48 o 
  -7   2  12      294.12      291.40      8.09 o 
  -6   2  12       25.68       27.17      2.30 o 
  -5   2  12     1593.47     1524.42     18.68 o 
  -4   2  12     1087.06     1091.52     15.79 o 
  -3   2  12     1184.77     1184.46     16.74 o 
  -2   2  12      404.85      379.79      7.37 o 
  -1   2  12       70.16       75.41      2.70 o 
   0   2  12      390.54      371.05      4.87 o 
   1   2  12       52.99       45.13      2.19 o 
   2   2  12        1.06        4.84      1.43 o 
   3   2  12       18.23       30.01      2.19 o 
   4   2  12        5.15        3.87      1.78 o 
   5   2  12      167.21      160.02      6.27 o 
   6   2  12      228.91      230.19      7.54 o 
   7   2  12       25.74       22.72      4.36 o 
   8   2  12       81.77       82.09      6.65 o 
   9   2  12        4.18        9.93      4.78 o 
 -10   3  12       17.12       34.97      6.08 o 
  -9   3  12      166.33      180.21      7.87 o 
  -8   3  12        0.40        3.37      2.66 o 
  -7   3  12       42.58       57.40      4.14 o 
  -6   3  12        4.75        2.42      2.28 o 
  -5   3  12       24.83       21.84      2.21 o 
  -4   3  12       30.02       26.91      2.72 o 
  -3   3  12       16.69       16.64      2.02 o 
  -2   3  12      687.17      693.98      9.61 o 
  -1   3  12       21.70       35.48      2.54 o 
   0   3  12        2.40        3.47      1.40 o 
   1   3  12       17.78       16.02      2.04 o 
   2   3  12      171.99      159.47      4.39 o 
   3   3  12      209.64      218.41      4.62 o 
   4   3  12      104.13       91.76      4.43 o 
   5   3  12        5.55        9.77      3.55 o 
   6   3  12        0.79        2.64      3.33 o 
   7   3  12        5.88        1.44      5.38 o 
   8   3  12        1.94       -0.98      3.66 o 
 -10   4  12       24.75       40.46      5.33 o 
  -9   4  12        0.32       12.12      3.81 o 
  -8   4  12        2.65        9.46      3.35 o 
  -7   4  12        9.30       13.40      2.73 o 
  -6   4  12      267.21      236.20      5.71 o 
  -5   4  12      404.47      402.25      8.03 o 
  -4   4  12       35.39       31.45      2.47 o 
  -3   4  12      466.15      456.99      7.01 o 
  -2   4  12       28.99       39.15      4.71 o 
  -1   4  12        4.25        4.24      2.12 o 
   0   4  12      147.53      153.27      4.41 o 
   1   4  12       74.88       76.42      3.02 o 
   2   4  12        7.84        6.84      1.91 o 
   3   4  12      118.66      107.35      4.57 o 
   4   4  12        0.21       -2.45      2.45 o 
   5   4  12       82.11       91.06      5.42 o 
   6   4  12        0.00       -3.26      3.26 o 
   7   4  12       42.02       43.15      5.37 o 
   8   4  12       47.72       46.92      5.72 o 
  -9   5  12        0.20        6.90      3.94 o 
  -8   5  12        0.60        6.41      3.82 o 
  -7   5  12       12.94       21.61      3.77 o 
  -6   5  12      114.39      103.39      4.58 o 
  -5   5  12        4.46       -0.98      2.29 o 
  -4   5  12       91.08       97.36      4.08 o 
  -3   5  12      137.82      135.31      4.25 o 
  -2   5  12        0.84       11.90      3.07 o 
  -1   5  12        2.92        1.47      2.11 o 
   0   5  12        5.02        7.73      2.33 o 
   1   5  12       54.06       78.90      6.44 o 
   2   5  12       49.77       58.03      7.08 o 
   3   5  12      170.30      176.32      6.11 o 
   4   5  12       24.66       23.78      3.60 o 
   5   5  12       92.93      106.69      5.57 o 
   6   5  12        3.17        5.17      3.92 o 
   7   5  12      101.90      101.60      6.74 o 
  -9   6  12       39.57       59.57      5.71 o 
  -8   6  12       30.81       33.63      4.86 o 
  -7   6  12        2.29        6.55      3.78 o 
  -6   6  12        7.59        6.54      3.02 o 
  -5   6  12       92.38      102.63      4.69 o 
  -4   6  12       81.83       84.67      4.44 o 
  -3   6  12      183.75      180.77      5.33 o 
  -2   6  12       14.04        4.45      2.53 o 
  -1   6  12       59.85       62.13      3.77 o 
   0   6  12      678.26      711.64     12.30 o 
   1   6  12       11.05       11.70      3.79 o 
   2   6  12       35.31       38.10      5.41 o 
   3   6  12        3.50        0.20      4.61 o 
   4   6  12       11.69       11.67      5.06 o 
   5   6  12       43.28       44.17      6.14 o 
   6   6  12        4.38       -5.49      5.49 o 
   7   6  12        6.86        6.75      8.89 o 
  -8   7  12        0.61        5.58      5.54 o 
  -7   7  12       15.15       22.62      4.74 o 
  -6   7  12        9.05       12.15      4.12 o 
  -5   7  12       13.56       11.77      3.34 o 
  -4   7  12        1.57        1.10      2.91 o 
  -3   7  12       51.08       43.06      3.88 o 
  -2   7  12      321.77      316.45     12.77 o 
  -1   7  12       11.96        8.85      2.61 o 
   0   7  12       77.41       71.18      7.69 o 
   1   7  12       51.47       40.09      5.57 o 
   2   7  12      260.19      222.48      9.45 o 
   3   7  12       20.92       12.93      5.54 o 
   4   7  12       37.51       24.66      6.09 o 
   5   7  12        3.14        0.46      7.42 o 
   6   7  12       36.80       33.10      7.57 o 
  -6   8  12       31.06       42.65      5.39 o 
  -5   8  12       71.85       78.68      5.95 o 
  -4   8  12       31.11       27.76      3.97 o 
  -3   8  12       12.99       13.72      3.63 o 
  -2   8  12       27.41       29.95      4.37 o 
  -1   8  12        4.25        5.38      5.17 o 
   0   8  12       23.61       21.45      7.97 o 
   1   8  12       30.87       21.93      5.88 o 
   2   8  12       30.26       14.69      5.97 o 
   3   8  12        2.38       -3.23      5.78 o 
   4   8  12        9.32       -5.76      5.76 o 
   5   8  12        2.31       -9.17      9.17 o 
  -5   9  12        0.90        2.88      5.24 o 
  -4   9  12        0.76       -2.34      3.72 o 
  -3   9  12        2.78       -3.30      3.86 o 
  -2   9  12        0.64       -5.16      5.31 o 
  -1   9  12        8.25        4.47      5.91 o 
   0   9  12       19.90        4.09      7.49 o 
   1   9  12        0.77       -5.27      5.27 o 
   2   9  12        6.20       -5.77      5.77 o 
   3   9  12       19.94       -2.06      6.20 o 
 -10   1  13       34.89       49.44      8.22 o 
  -9   1  13       29.86       33.11      3.42 o 
  -8   1  13       41.25       44.73      2.74 o 
  -7   1  13        6.70        7.82      2.02 o 
  -6   1  13        3.92        3.86      1.44 o 
  -5   1  13       10.18       16.81      1.67 o 
  -4   1  13       11.90       10.10      1.40 o 
  -3   1  13       14.65       14.01      1.95 o 
  -2   1  13     2084.35     2051.29     20.76 o 
  -1   1  13       27.74       30.32      1.77 o 
   0   1  13       89.88      107.09      3.04 o 
   1   1  13       35.51       41.99      2.09 o 
   2   1  13      122.75      132.90      3.03 o 
   3   1  13      257.79      277.14      4.94 o 
   4   1  13       24.27       26.78      2.75 o 
   5   1  13      263.56      277.55      6.32 o 
   6   1  13        2.31        2.01      3.24 o 
   7   1  13      127.36      113.22      5.94 o 
   8   1  13       59.29       58.78      6.74 o 
   9   1  13       38.23       36.83      5.99 o 
 -10   2  13       79.52       84.15     11.36 o 
  -9   2  13       21.93       25.38      3.53 o 
  -8   2  13      102.29      102.77      5.08 o 
  -7   2  13      187.80      184.94      4.84 o 
  -6   2  13        0.70        3.01      1.75 o 
  -5   2  13     1899.97     1820.20     21.41 o 
  -4   2  13       25.15       24.27      2.53 o 
  -3   2  13      198.27      186.47      4.60 o 
  -2   2  13     1439.69     1464.18     17.26 o 
  -1   2  13      553.31      553.28      7.38 o 
   0   2  13       57.19       59.06      4.02 o 
   1   2  13        3.37        5.46      1.39 o 
   2   2  13      257.27      251.10      4.65 o 
   3   2  13       64.28       73.46      3.94 o 
   4   2  13       19.02       20.17      2.24 o 
   5   2  13       22.50       23.14      4.00 o 
   6   2  13      118.68      117.38      6.03 o 
   7   2  13       15.61       10.40      3.95 o 
   8   2  13       63.31       71.59      5.72 o 
 -10   3  13        2.77       20.09      6.13 o 
  -9   3  13       24.14       39.58      4.25 o 
  -8   3  13       70.70       77.20      4.71 o 
  -7   3  13       52.26       56.92      3.63 o 
  -6   3  13      148.11      148.49      5.12 o 
  -5   3  13       80.53       86.57      3.58 o 
  -4   3  13       14.00       18.26      2.73 o 
  -3   3  13      136.53      134.74      3.77 o 
  -2   3  13      448.62      435.38      7.25 o 
  -1   3  13      357.85      385.98      6.74 o 
   0   3  13      176.77      175.98      4.10 o 
   1   3  13        2.45        4.20      1.91 o 
   2   3  13     1574.03     1622.76     19.38 o 
   3   3  13      283.76      289.07      5.43 o 
   4   3  13      585.25      576.04      9.80 o 
   5   3  13      295.81      321.96      8.72 o 
   6   3  13       33.66       29.93      4.52 o 
   7   3  13       98.11      107.35      7.39 o 
   8   3  13       40.17       45.25      5.41 o 
 -10   4  13       18.67       35.68      4.74 o 
  -9   4  13      169.54      178.30      6.90 o 
  -8   4  13      332.30      368.03      8.70 o 
  -7   4  13      712.74      690.75     11.79 o 
  -6   4  13        0.55       -1.52      2.20 o 
  -5   4  13      435.50      434.19      8.42 o 
  -4   4  13       27.73       27.78      2.53 o 
  -3   4  13      255.27      281.46      5.56 o 
  -2   4  13     1641.29     1648.47     17.75 o 
  -1   4  13      123.67      133.78      8.20 o 
   0   4  13      325.29      345.00      6.06 o 
   1   4  13        4.47        4.95      2.08 o 
   2   4  13      777.74      764.10      9.84 o 
   3   4  13      159.03      161.11      5.30 o 
   4   4  13        0.00        1.45      2.55 o 
   5   4  13       30.16       29.93      3.78 o 
   6   4  13        9.79       10.54      4.15 o 
   7   4  13        3.86        0.66      3.91 o 
   8   4  13        3.02       -0.20      4.08 o 
  -9   5  13       18.87       27.78      5.06 o 
  -8   5  13        2.72        8.78      3.80 o 
  -7   5  13        0.82        3.66      3.29 o 
  -6   5  13        2.04        1.50      2.53 o 
  -5   5  13        5.37        8.85      2.68 o 
  -4   5  13       89.61       91.24      4.79 o 
  -3   5  13        0.07       -0.29      2.17 o 
  -2   5  13      471.79      466.10      7.66 o 
  -1   5  13      286.40      278.73      5.86 o 
   0   5  13        5.51        0.45      2.17 o 
   1   5  13       15.10        9.11      2.45 o 
   2   5  13      425.35      406.99     10.11 o 
   3   5  13      105.96      109.63      6.63 o 
   4   5  13        1.70       -2.70      2.70 o 
   5   5  13      234.19      223.27      7.50 o 
   6   5  13        1.73       -2.31      3.77 o 
   7   5  13      164.91      162.76      9.05 o 
  -8   6  13        0.09        5.11      3.94 o 
  -7   6  13       43.09       49.47      6.53 o 
  -6   6  13       21.70       30.12      3.62 o 
  -5   6  13      117.21      125.04      5.07 o 
  -4   6  13        1.93       -1.34      2.56 o 
  -3   6  13       85.82       89.58      4.42 o 
  -2   6  13       11.57        5.30      2.54 o 
  -1   6  13        0.00        0.23      2.41 o 
   0   6  13      398.91      412.16      7.69 o 
   1   6  13       30.29       24.30      4.16 o 
   2   6  13       54.77       40.95      5.44 o 
   3   6  13        5.20        5.72      4.59 o 
   4   6  13       45.75       38.67      5.79 o 
   5   6  13        1.15       -2.77      4.82 o 
   6   6  13        2.13       -7.07      7.07 o 
   7   6  13       23.54        9.37      9.72 o 
  -8   7  13       11.84       20.89      9.12 o 
  -7   7  13        0.38        9.61      4.30 o 
  -6   7  13        0.21        1.90      3.85 o 
  -5   7  13       19.18       16.18      3.49 o 
  -4   7  13        1.41       -1.78      3.30 o 
  -3   7  13        2.42        0.40      2.89 o 
  -2   7  13        1.28        2.41      2.86 o 
  -1   7  13       73.94       71.15      5.01 o 
   0   7  13       59.39       62.31      8.34 o 
   1   7  13       98.87       98.35      9.94 o 
   2   7  13       21.63       20.47      5.53 o 
   3   7  13       11.31       -3.53      5.01 o 
   4   7  13       21.03       10.67      5.81 o 
   5   7  13        8.07        1.56      5.59 o 
   6   7  13        7.83        1.65      7.83 o 
  -6   8  13       12.26       15.83      4.79 o 
  -5   8  13        1.67        4.19      3.64 o 
  -4   8  13        0.15        3.76      3.40 o 
  -3   8  13       37.17       31.44      4.00 o 
  -2   8  13        0.00        3.70      3.24 o 
  -1   8  13       11.02        8.90      5.27 o 
   0   8  13       35.83       29.09      6.66 o 
   1   8  13        0.09       -4.93      4.93 o 
   2   8  13        0.56       -2.64      5.41 o 
   3   8  13        9.38       -5.12      6.67 o 
   4   8  13        0.50       -5.42      5.42 o 
  -5   9  13        6.09       19.25     13.00 o 
  -4   9  13        0.00       -1.24      3.72 o 
  -3   9  13        1.42        3.18      5.67 o 
  -2   9  13       11.98        2.25      5.56 o 
  -1   9  13       12.53        2.13      7.48 o 
   0   9  13        4.17       -5.24      7.73 o 
   1   9  13        1.99       -5.29      5.29 o 
   2   9  13       42.60       17.83      6.57 o 
   3   9  13        0.14       -5.75      5.75 o 
  -9   0  14        6.77        5.92      3.17 o 
  -8   0  14      724.03      647.01     14.46 o 
  -7   0  14     1506.30     1401.19     20.80 o 
  -6   0  14       23.64       19.01      2.57 o 
  -5   0  14     1410.00     1385.55     19.69 o 
  -4   0  14       46.81       47.79      3.70 o 
  -3   0  14       66.75       58.83      3.74 o 
  -2   0  14      996.41      974.54     17.83 o 
  -1   0  14        9.22       -0.26      4.32 o 
   0   0  14       33.92       31.72      2.65 o 
   1   0  14       28.97       28.30      2.58 o 
   2   0  14      295.87      281.15      6.30 o 
   3   0  14      155.42      163.04      4.86 o 
   4   0  14      257.21      258.99      8.31 o 
   5   0  14     2009.63     2104.17     46.71 o 
   6   0  14      182.25      174.44      7.73 o 
   7   0  14       18.84       15.73      6.76 o 
   8   0  14       94.28       85.51      9.96 o 
  -9   1  14       52.19       55.04      4.03 o 
  -8   1  14        0.51        3.37      2.54 o 
  -7   1  14        1.48        1.69      1.94 o 
  -6   1  14        1.18        1.67      1.67 o 
  -5   1  14     1657.97     1567.75     15.47 o 
  -4   1  14       45.09       41.78      2.27 o 
  -3   1  14       38.51       39.39      2.80 o 
  -2   1  14     1409.49     1463.38     15.62 o 
  -1   1  14      230.94      226.71      4.37 o 
   0   1  14     1910.14     1944.07     20.00 o 
   1   1  14        2.81        1.30      1.28 o 
   2   1  14     1011.67     1047.23     10.88 o 
   3   1  14       24.74       32.80      2.35 o 
   4   1  14        1.02       -0.40      2.18 o 
   5   1  14      694.26      742.75     13.83 o 
   6   1  14        5.79        5.97      3.45 o 
   7   1  14       54.80       61.38      5.15 o 
   8   1  14        0.51        3.56      4.33 o 
 -10   2  14      234.55      281.02     21.52 o 
  -9   2  14      113.38      116.89      5.44 o 
  -8   2  14       39.86       46.33      3.45 o 
  -7   2  14      237.83      241.64      5.45 o 
  -6   2  14      410.26      370.04      7.05 o 
  -5   2  14     1321.26     1298.25     16.33 o 
  -4   2  14      160.54      126.15      5.17 o 
  -3   2  14       21.67       29.01      2.91 o 
  -2   2  14      992.84      973.90     12.62 o 
  -1   2  14      200.66      213.08      4.45 o 
   0   2  14       41.51       40.47      2.25 o 
   1   2  14        0.59       -0.13      1.45 o 
   2   2  14       33.22       41.59      2.51 o 
   3   2  14       27.60       19.35      2.17 o 
   4   2  14        8.04        6.23      2.00 o 
   5   2  14       14.06       17.98      3.83 o 
   6   2  14        2.75        2.15      4.12 o 
   7   2  14        0.03       -3.63      4.42 o 
   8   2  14        0.18        2.20      4.35 o 
 -10   3  14        1.62       15.53      5.31 o 
  -9   3  14        1.46        6.95      3.32 o 
  -8   3  14        1.87       15.49      2.83 o 
  -7   3  14      132.69      137.29      5.38 o 
  -6   3  14      376.33      371.34      6.62 o 
  -5   3  14        0.67       11.35      2.65 o 
  -4   3  14        4.85        2.98      1.84 o 
  -3   3  14       24.33       20.31      2.19 o 
  -2   3  14      235.95      231.24      5.36 o 
  -1   3  14      117.53      101.21      3.51 o 
   0   3  14      427.33      441.16      6.76 o 
   1   3  14      287.79      268.76      4.82 o 
   2   3  14       91.15       94.63      3.43 o 
   3   3  14       12.36       13.89      2.24 o 
   4   3  14       10.00       15.17      2.88 o 
   5   3  14       19.10       20.93      4.15 o 
   6   3  14        0.02       -0.31      3.40 o 
   7   3  14       45.03       42.57      5.27 o 
   8   3  14       13.27        7.77      4.27 o 
 -10   4  14       12.25       21.65      4.72 o 
  -9   4  14       12.65       18.59      4.35 o 
  -8   4  14       46.60       69.39      4.99 o 
  -7   4  14       23.30       27.42      3.25 o 
  -6   4  14       46.85       47.56      3.94 o 
  -5   4  14        7.42       12.07      2.25 o 
  -4   4  14       36.74       28.63      2.64 o 
  -3   4  14      471.16      478.92      7.53 o 
  -2   4  14      882.34      885.22     11.20 o 
  -1   4  14     1045.64     1019.02     12.36 o 
   0   4  14       68.90       69.94      3.42 o 
   1   4  14       54.85       51.72      3.01 o 
   2   4  14      185.65      190.67      5.38 o 
   3   4  14       87.24       87.42      4.43 o 
   4   4  14       75.65       72.82      4.37 o 
   5   4  14        7.09        7.04      3.59 o 
   6   4  14        0.23       -2.81      3.66 o 
   7   4  14       23.24       19.26      4.89 o 
  -9   5  14        0.29        4.54      4.02 o 
  -8   5  14        5.52       11.31      3.96 o 
  -7   5  14       27.08       31.36      3.62 o 
  -6   5  14        4.21       -2.05      2.53 o 
  -5   5  14       66.39       62.76      3.90 o 
  -4   5  14       53.86       45.24      7.06 o 
  -3   5  14       12.58        9.08      2.44 o 
  -2   5  14      137.05      142.98      4.56 o 
  -1   5  14      550.74      518.43      8.54 o 
   0   5  14       10.60       11.85      2.52 o 
   1   5  14        3.89        4.71      2.31 o 
   2   5  14       36.06       42.97      4.99 o 
   3   5  14        8.76        5.86      4.16 o 
   4   5  14        0.15       -3.28      4.03 o 
   5   5  14       68.67       87.58      6.59 o 
   6   5  14        1.20       -2.30      3.55 o 
   7   5  14        0.20        2.44      4.28 o 
  -8   6  14       27.93       33.42      4.87 o 
  -7   6  14       49.36       53.22      5.15 o 
  -6   6  14      106.37      102.11      5.02 o 
  -5   6  14      233.17      243.25      6.47 o 
  -4   6  14       16.94       15.78      3.08 o 
  -3   6  14       69.89       74.68      4.49 o 
  -2   6  14       48.72       56.43      4.19 o 
  -1   6  14       49.32       46.97      6.41 o 
   0   6  14       70.34       93.44      4.49 o 
   1   6  14        3.02       -1.34      4.04 o 
   2   6  14       37.29       21.97      5.01 o 
   3   6  14       52.54       43.20      5.81 o 
   4   6  14       67.57       54.72      6.20 o 
   5   6  14       40.75       28.59      5.83 o 
   6   6  14        0.00       -7.00      7.00 o 
  -7   7  14        2.71        7.78      4.47 o 
  -6   7  14       17.41       18.28      3.87 o 
  -5   7  14       14.96       20.15      3.62 o 
  -4   7  14        1.21       -1.24      2.94 o 
  -3   7  14        0.61        0.82      2.81 o 
  -2   7  14        4.56        1.13      2.47 o 
  -1   7  14        4.90        4.26      2.42 o 
   0   7  14       37.09       33.94      6.48 o 
   1   7  14      379.53      291.70     15.39 o 
   2   7  14      202.99      200.12     19.35 o 
   3   7  14        0.01       -4.84      4.84 o 
   4   7  14        7.75       -1.38      5.33 o 
   5   7  14       88.20       82.20      7.95 o 
  -6   8  14       21.90       22.63      5.48 o 
  -5   8  14       64.35       60.85      4.90 o 
  -4   8  14        8.22        5.95      3.48 o 
  -3   8  14       44.47       49.53      5.32 o 
  -2   8  14       22.51       17.01      7.20 o 
  -1   8  14        0.28       -4.94      4.94 o 
   0   8  14       20.44        5.37      5.01 o 
   1   8  14        0.02       -2.87      6.58 o 
   2   8  14       30.12       22.28      6.17 o 
   3   8  14        8.52       -5.46      5.46 o 
   4   8  14        1.06       -5.47      5.47 o 
  -4   9  14        3.87        2.77      4.89 o 
  -3   9  14       30.95       19.17      7.46 o 
  -2   9  14       38.54       28.21      7.19 o 
  -1   9  14        5.24       -3.79      7.86 o 
   0   9  14       20.53        7.86      7.44 o 
   1   9  14        5.59       -5.34      5.34 o 
   2   9  14       18.59        8.09      6.29 o 
 -10   1  15       34.25       47.62      8.10 o 
  -9   1  15       15.50       17.22      3.51 o 
  -8   1  15        1.76        7.39      2.91 o 
  -7   1  15       25.94       28.26      2.79 o 
  -6   1  15       63.53       65.37      3.23 o 
  -5   1  15       29.83       32.21      2.48 o 
  -4   1  15      277.03      266.02      4.66 o 
  -3   1  15       41.84       42.74      2.82 o 
  -2   1  15      156.00      158.66      4.26 o 
  -1   1  15      169.65      193.65      4.28 o 
   0   1  15      282.74      302.67      5.19 o 
   1   1  15       46.64       58.27      2.51 o 
   2   1  15       27.10       34.26      2.10 o 
   3   1  15        0.58       -0.70      1.69 o 
   4   1  15        8.36       12.31      2.62 o 
   5   1  15       11.55       17.46      2.94 o 
   6   1  15      168.53      152.12      6.47 o 
   7   1  15       75.08       79.02      6.72 o 
   8   1  15        0.02        4.13      4.47 o 
 -10   2  15      291.18      324.26      8.49 o 
  -9   2  15        1.37        6.84      3.53 o 
  -8   2  15      117.64      118.51      5.28 o 
  -7   2  15        0.12        2.28      1.87 o 
  -6   2  15       93.22       97.60      4.07 o 
  -5   2  15      263.08      267.34      5.99 o 
  -4   2  15      116.90      103.07      4.51 o 
  -3   2  15      630.05      607.20     10.68 o 
  -2   2  15      299.84      309.98      6.19 o 
  -1   2  15      328.47      324.21      5.65 o 
   0   2  15      876.04      941.00     11.08 o 
   1   2  15      229.30      237.79      4.55 o 
   2   2  15      161.89      172.59      4.18 o 
   3   2  15      182.90      173.50      4.35 o 
   4   2  15       27.95       32.20      3.10 o 
   5   2  15       98.82      104.31      5.83 o 
   6   2  15        1.32        6.58      4.50 o 
   7   2  15        6.53        3.00      3.78 o 
   8   2  15        0.03        4.27      4.41 o 
 -10   3  15       94.66      118.79      6.06 o 
  -9   3  15       31.47       35.51      4.87 o 
  -8   3  15       26.74       40.97      3.64 o 
  -7   3  15       36.19       31.66      3.52 o 
  -6   3  15      292.50      254.35      5.61 o 
  -5   3  15      999.29      926.16     11.71 o 
  -4   3  15      306.22      307.99      5.85 o 
  -3   3  15     1002.80      991.05     12.00 o 
  -2   3  15       54.25       58.99      3.92 o 
  -1   3  15      482.23      485.58      7.39 o 
   0   3  15      972.38      971.96     11.67 o 
   1   3  15       65.56       63.92      3.23 o 
   2   3  15      383.89      404.65      6.56 o 
   3   3  15      198.81      208.82      4.82 o 
   4   3  15       12.80       16.48      3.40 o 
   5   3  15      186.49      199.46      7.29 o 
   6   3  15       86.16       79.75      5.71 o 
   7   3  15       33.01       34.87      5.15 o 
   8   3  15       24.28       13.07      6.91 o 
  -9   4  15       73.30       81.05      5.47 o 
  -8   4  15      294.32      300.73      8.12 o 
  -7   4  15       55.41       59.32      3.99 o 
  -6   4  15       87.18      101.02      5.53 o 
  -5   4  15      742.23      780.25     12.34 o 
  -4   4  15      122.42      100.26      3.95 o 
  -3   4  15      821.22      862.28     11.22 o 
  -2   4  15       66.29       67.92      4.48 o 
  -1   4  15       16.07       15.72      2.52 o 
   0   4  15      110.93      117.43      4.09 o 
   1   4  15       10.03        8.75      2.22 o 
   2   4  15        5.84       12.12      2.57 o 
   3   4  15       54.74       48.28      4.92 o 
   4   4  15       20.34       24.52      3.44 o 
   5   4  15        1.82        3.64      3.59 o 
   6   4  15       16.76       15.18      6.97 o 
   7   4  15       47.31       53.97     10.26 o 
  -9   5  15       12.08       21.34      5.76 o 
  -8   5  15        0.63        4.97      3.66 o 
  -7   5  15        1.31        3.98      2.98 o 
  -6   5  15        3.85        0.90      2.66 o 
  -5   5  15        0.68        4.22      3.05 o 
  -4   5  15        3.10       -1.19      2.57 o 
  -3   5  15      130.05      122.14      4.43 o 
  -2   5  15      137.91      124.99      4.45 o 
  -1   5  15       61.95       59.12      3.56 o 
   0   5  15      357.19      349.09      7.90 o 
   1   5  15        1.21       -0.75      2.42 o 
   2   5  15      264.35      263.49     10.87 o 
   3   5  15        0.11       -3.30      3.89 o 
   4   5  15       85.41       92.42      6.50 o 
   5   5  15        2.29       -1.55      4.36 o 
   6   5  15        8.05        9.31     16.98 o 
   7   5  15        0.23       -8.76     15.53 o 
  -8   6  15       72.96      103.11      6.62 o 
  -7   6  15       39.53       34.55      4.73 o 
  -6   6  15       85.80      106.76      5.25 o 
  -5   6  15       43.58       50.13      4.18 o 
  -4   6  15       79.16       77.45      4.48 o 
  -3   6  15       22.80       33.94      3.27 o 
  -2   6  15        3.44        3.83      3.16 o 
  -1   6  15        1.96        3.62      2.48 o 
   0   6  15       64.58       59.74      4.00 o 
   1   6  15        3.22       -1.20      4.19 o 
   2   6  15       40.91       33.44      5.33 o 
   3   6  15        0.05       -4.34      4.34 o 
   4   6  15        0.75       -3.37      4.65 o 
   5   6  15       29.29       16.34      5.41 o 
   6   6  15       12.92       11.90      7.85 o 
  -7   7  15        0.84        4.05      4.29 o 
  -6   7  15       59.23       49.18      4.79 o 
  -5   7  15       22.45       19.97      3.73 o 
  -4   7  15        0.21        1.53      3.09 o 
  -3   7  15        3.89        1.62      2.90 o 
  -2   7  15       22.64       15.54      2.78 o 
  -1   7  15       16.90       17.53      3.20 o 
   0   7  15       43.90       39.16      7.44 o 
   1   7  15      119.35      112.52      7.46 o 
   2   7  15       95.97      103.22      8.86 o 
   3   7  15        1.97       -5.07      5.07 o 
   4   7  15        3.13       -5.06      5.06 o 
   5   7  15        1.38       -5.02      5.02 o 
  -6   8  15       25.01       31.72      7.06 o 
  -5   8  15        0.31        8.03      3.85 o 
  -4   8  15        0.30       -1.01      3.42 o 
  -3   8  15        9.26       11.98      3.68 o 
  -2   8  15        6.96        4.22      5.17 o 
  -1   8  15        0.01       -4.82      4.82 o 
   0   8  15      109.78       80.98     10.41 o 
   1   8  15       75.43       65.83      9.17 o 
   2   8  15        0.59       -4.87      5.25 o 
   3   8  15        1.86       -5.47      5.47 o 
   4   8  15        5.05       -5.32      5.32 o 
  -4   9  15        0.73        0.20     11.15 o 
  -3   9  15        5.52       -0.13      6.46 o 
  -2   9  15       19.74       17.43      6.45 o 
  -1   9  15        9.44        5.57      7.62 o 
   0   9  15        3.86       -1.51      6.95 o 
   1   9  15        5.59       -2.74      5.65 o 
  -9   0  16       13.02       16.57      5.54 o 
  -8   0  16      706.39      706.22     22.67 o 
  -7   0  16       55.51       71.19     11.67 o 
  -6   0  16      893.47      882.76     14.38 o 
  -5   0  16     1871.72     1762.20     30.40 o 
  -4   0  16       39.75       41.60     10.71 o 
  -3   0  16     2169.66     2124.40     33.37 o 
  -2   0  16       61.56       58.94      8.47 o 
  -1   0  16      889.84      913.50     17.60 o 
   0   0  16       25.62       28.17      2.99 o 
   1   0  16      145.54      154.02      5.02 o 
   2   0  16        8.44        9.27      2.32 o 
   3   0  16      170.68      181.26      7.23 o 
   4   0  16       20.26       21.46      4.25 o 
   5   0  16       60.48       59.47      5.56 o 
   6   0  16        0.00       -5.43      5.62 o 
   7   0  16       53.26       64.23      9.88 o 
   8   0  16       48.82       55.84      9.73 o 
 -10   1  16        2.21       20.71      6.71 o 
  -9   1  16       12.78       14.61      3.43 o 
  -8   1  16       13.65       20.11      3.70 o 
  -7   1  16        0.76        0.65      1.96 o 
  -6   1  16        0.06        0.48      2.17 o 
  -5   1  16        7.80        9.86      1.98 o 
  -4   1  16      310.95      294.60      5.99 o 
  -3   1  16      830.28      805.16     15.03 o 
  -2   1  16      302.50      281.29      5.27 o 
  -1   1  16     1394.63     1389.58     15.32 o 
   0   1  16        0.25        0.48      1.66 o 
   1   1  16      218.19      225.15      4.19 o 
   2   1  16      497.38      505.15      6.67 o 
   3   1  16      193.82      212.61      4.77 o 
   4   1  16      861.28      899.16     14.25 o 
   5   1  16        4.81        9.33      3.59 o 
   6   1  16       61.96       56.85      5.05 o 
   7   1  16       89.83       82.04      6.98 o 
   8   1  16        0.50        8.09      4.89 o 
 -10   2  16        2.56       14.84      4.92 o 
  -9   2  16       22.94       38.17      5.86 o 
  -8   2  16      391.37      425.66      9.07 o 
  -7   2  16        9.19        8.82      2.26 o 
  -6   2  16      294.38      258.71      6.02 o 
  -5   2  16        0.46        7.51      2.18 o 
  -4   2  16      113.73      114.02      3.77 o 
  -3   2  16      204.04      195.70      5.96 o 
  -2   2  16      335.66      343.97      6.74 o 
  -1   2  16      224.39      234.76      4.97 o 
   0   2  16      312.42      326.09      5.54 o 
   1   2  16       21.23       31.67      2.17 o 
   2   2  16       10.92       11.82      2.05 o 
   3   2  16      183.81      183.04      4.54 o 
   4   2  16       32.10       34.50      4.26 o 
   5   2  16        6.32       12.10      3.66 o 
   6   2  16       31.81       37.75      4.80 o 
   7   2  16       12.56       15.41      4.17 o 
   8   2  16        0.06        4.61      4.42 o 
 -10   3  16        2.39       20.12      3.97 o 
  -9   3  16       16.96       27.90      4.21 o 
  -8   3  16       13.91       14.83      4.60 o 
  -7   3  16       41.69       45.16      3.90 o 
  -6   3  16        7.68       11.34      2.39 o 
  -5   3  16        5.71       20.53      2.46 o 
  -4   3  16       71.42       70.99      3.60 o 
  -3   3  16       71.93       77.65      3.94 o 
  -2   3  16       43.35       50.55      4.23 o 
  -1   3  16      147.67      158.82      6.75 o 
   0   3  16       60.83       61.09      3.26 o 
   1   3  16       18.14       26.22      2.44 o 
   2   3  16      452.64      433.20      6.91 o 
   3   3  16       12.23       12.12      2.82 o 
   4   3  16       27.18       26.30      3.36 o 
   5   3  16        3.10        4.02      3.44 o 
   6   3  16        3.95        3.95      3.75 o 
   7   3  16        7.48        7.29      4.24 o 
  -9   4  16        1.62        8.08      4.32 o 
  -8   4  16        0.93       10.48      4.12 o 
  -7   4  16       26.34       22.91      3.39 o 
  -6   4  16       11.37       16.81      3.29 o 
  -5   4  16       15.80       24.63      3.33 o 
  -4   4  16        0.11       -2.10      2.10 o 
  -3   4  16        1.92        7.26      2.31 o 
  -2   4  16        0.08       -1.80      2.04 o 
  -1   4  16        0.10        2.19      2.15 o 
   0   4  16        5.75        2.27      2.16 o 
   1   4  16       12.03        6.37      2.19 o 
   2   4  16      209.88      188.57      9.11 o 
   3   4  16       14.78        8.59      3.76 o 
   4   4  16       19.00       22.23      4.43 o 
   5   4  16        6.56        2.40      3.66 o 
   6   4  16       36.46       33.27      5.18 o 
   7   4  16       20.82       14.52      4.57 o 
  -9   5  16       11.00       19.92      5.28 o 
  -8   5  16        1.22       12.77      4.01 o 
  -7   5  16        5.29        5.53      3.17 o 
  -6   5  16       10.93       11.68      3.06 o 
  -5   5  16        3.07        6.72      3.13 o 
  -4   5  16       10.82       10.39      3.35 o 
  -3   5  16        0.65       -2.30      2.30 o 
  -2   5  16       74.74       62.70      3.76 o 
  -1   5  16        6.32       11.68      2.79 o 
   0   5  16       10.72        9.42      2.61 o 
   1   5  16        2.15        3.95      3.80 o 
   2   5  16      188.73      167.00      7.80 o 
   3   5  16       15.47       10.30      4.29 o 
   4   5  16       77.70       82.34      7.11 o 
   5   5  16        0.61        0.17      6.62 o 
   6   5  16        0.02        0.25     12.07 o 
  -8   6  16      151.84      174.51      8.47 o 
  -7   6  16        9.52        6.59      4.49 o 
  -6   6  16       19.33       27.16      3.80 o 
  -5   6  16      117.49      125.06      5.31 o 
  -4   6  16       36.00       42.18      4.47 o 
  -3   6  16      281.97      291.67     11.79 o 
  -2   6  16        0.10       -1.18      2.42 o 
  -1   6  16       58.45       79.19      4.23 o 
   0   6  16        0.14        2.16      4.47 o 
   1   6  16       72.77       72.96      6.16 o 
   2   6  16       34.00       41.28      5.70 o 
   3   6  16        1.70       -4.08      4.32 o 
   4   6  16        0.14       -4.56      4.56 o 
   5   6  16        5.97        2.42      4.91 o 
   6   6  16        6.07        5.29      7.73 o 
  -7   7  16        8.47       10.76      4.85 o 
  -6   7  16        0.00        3.61      3.41 o 
  -5   7  16        0.28        2.25      3.35 o 
  -4   7  16       17.07       15.08      3.58 o 
  -3   7  16       19.31       18.00      3.92 o 
  -2   7  16        0.02       -2.39      2.39 o 
  -1   7  16       76.71       81.97      9.77 o 
   0   7  16        1.55        1.22      4.44 o 
   1   7  16      100.90       98.59     10.12 o 
   2   7  16       59.89       69.36     10.29 o 
   3   7  16       16.94       11.01      5.43 o 
   4   7  16       16.93        7.15      7.51 o 
   5   7  16       11.45       -3.06      5.18 o 
  -6   8  16        1.24        8.34      6.44 o 
  -5   8  16       41.57       48.48      5.55 o 
  -4   8  16       52.86       60.84      4.95 o 
  -3   8  16       36.92       33.22      4.15 o 
  -2   8  16        8.58        8.84      5.60 o 
  -1   8  16        5.11        0.39      4.01 o 
   0   8  16      138.62      116.76      8.94 o 
   1   8  16        2.76       -0.69      5.12 o 
   2   8  16        2.01       -2.48      5.40 o 
   3   8  16       22.08        3.36      5.80 o 
  -3   9  16        0.82       -5.56      5.56 o 
  -2   9  16        6.55        0.74      7.07 o 
  -1   9  16       23.98        1.28     13.29 o 
   0   9  16        8.53       -6.64     16.89 o 
   1   9  16       13.74        0.47     10.79 o 
 -10   1  17       50.97       62.26      5.58 o 
  -9   1  17       55.96       51.07      6.15 o 
  -8   1  17       14.31       25.78      3.79 o 
  -7   1  17       16.99       18.97      3.14 o 
  -6   1  17       34.72       38.73      3.59 o 
  -5   1  17        5.80       14.88      2.22 o 
  -4   1  17       79.06       79.52      3.47 o 
  -3   1  17       15.79       16.27      2.98 o 
  -2   1  17        0.08       -0.35      1.94 o 
  -1   1  17      124.45      140.54      4.15 o 
   0   1  17       23.31       25.81      2.37 o 
   1   1  17      335.51      348.86      5.46 o 
   2   1  17      342.08      374.20      5.74 o 
   3   1  17       35.16       42.96      3.40 o 
   4   1  17      121.63      130.61      5.36 o 
   5   1  17        4.40        2.95      5.50 o 
   6   1  17        0.27        0.53      3.56 o 
   7   1  17        1.41        4.93      4.70 o 
 -10   2  17       86.69      112.10      7.66 o 
  -9   2  17       30.78       35.19      3.54 o 
  -8   2  17      608.17      624.32     11.36 o 
  -7   2  17      127.74      128.39      4.75 o 
  -6   2  17      274.78      256.69      8.22 o 
  -5   2  17       13.72       15.49      2.45 o 
  -4   2  17      426.51      401.99      6.81 o 
  -3   2  17        6.02        5.69      1.89 o 
  -2   2  17      380.28      401.25      6.74 o 
  -1   2  17      416.18      419.12      6.91 o 
   0   2  17       10.91       11.46      2.52 o 
   1   2  17       12.00       12.55      1.89 o 
   2   2  17      528.69      529.31      7.84 o 
   3   2  17       39.32       45.97      3.01 o 
   4   2  17       19.09       22.35      4.09 o 
   5   2  17      306.20      348.72     10.86 o 
   6   2  17       87.31       96.08      6.03 o 
   7   2  17        9.27        3.47      3.92 o 
 -10   3  17        0.82       19.69      5.56 o 
  -9   3  17       24.04       32.36      4.11 o 
  -8   3  17        1.89        7.49      4.43 o 
  -7   3  17        0.09        2.70      3.24 o 
  -6   3  17       43.11       51.15      3.44 o 
  -5   3  17      548.29      538.78      8.46 o 
  -4   3  17        3.42        2.98      2.07 o 
  -3   3  17       14.74       19.26      2.76 o 
  -2   3  17     1063.67     1046.15     14.32 o 
  -1   3  17     2219.38     2168.66     22.69 o 
   0   3  17        1.18       -0.08      3.60 o 
   1   3  17      171.40      185.67      4.63 o 
   2   3  17      340.76      358.11      7.30 o 
   3   3  17       74.29       69.33      4.14 o 
   4   3  17      108.42      117.00      7.47 o 
   5   3  17      122.35      129.54      6.56 o 
   6   3  17       47.14       51.81      5.56 o 
   7   3  17       75.58       81.68      6.19 o 
  -9   4  17        6.41       18.18      4.04 o 
  -8   4  17      101.39      101.54      6.84 o 
  -7   4  17       22.92       17.81      3.88 o 
  -6   4  17       39.30       50.25      4.73 o 
  -5   4  17      616.27      608.35     10.83 o 
  -4   4  17      336.50      336.71      6.64 o 
  -3   4  17       33.34       39.74      3.11 o 
  -2   4  17       58.93       53.90      3.37 o 
  -1   4  17      197.49      202.36      5.14 o 
   0   4  17       62.84       68.33      4.54 o 
   1   4  17       51.36       54.73      6.10 o 
   2   4  17       67.99       55.10      5.12 o 
   3   4  17       87.36       68.84      5.56 o 
   4   4  17        0.12       -1.96      3.60 o 
   5   4  17       23.82       22.54      7.10 o 
   6   4  17       56.97       58.36      8.28 o 
   7   4  17        0.36        0.92     16.06 o 
  -9   5  17        4.28        4.02      5.56 o 
  -8   5  17       14.39       25.91      4.47 o 
  -7   5  17       42.75       44.21      4.04 o 
  -6   5  17      255.66      247.75      7.43 o 
  -5   5  17        8.08        7.70      3.30 o 
  -4   5  17       52.58       48.38      4.39 o 
  -3   5  17       58.23       60.61      4.33 o 
  -2   5  17       85.21       83.74      5.73 o 
  -1   5  17      296.56      291.59      8.38 o 
   0   5  17       70.55       78.16      4.08 o 
   1   5  17       23.34       24.85      7.00 o 
   2   5  17      259.74      246.53     15.81 o 
   3   5  17       15.82       11.25      4.45 o 
   4   5  17      114.03      105.75      7.28 o 
   5   5  17       31.05       20.46      7.38 o 
   6   5  17       77.69       68.09      9.21 o 
  -8   6  17       52.91       71.06      6.70 o 
  -7   6  17       48.83       52.56      5.37 o 
  -6   6  17        1.96        0.67      3.14 o 
  -5   6  17       88.04       90.56      4.99 o 
  -4   6  17       38.10       44.09      6.44 o 
  -3   6  17      102.22      100.87      4.70 o 
  -2   6  17        0.04       -2.01      2.47 o 
  -1   6  17       21.72       25.65      3.31 o 
   0   6  17       11.93        8.31      3.68 o 
   1   6  17       17.05       16.59      4.74 o 
   2   6  17        2.18       -1.23      4.33 o 
   3   6  17        0.16       -6.46      6.46 o 
   4   6  17       33.07       10.09      5.39 o 
   5   6  17        2.42       -6.17      7.02 o 
  -7   7  17        1.38        7.62      5.66 o 
  -6   7  17        7.96       10.09      3.65 o 
  -5   7  17       16.46       21.18      3.93 o 
  -4   7  17        1.17       -3.14      3.33 o 
  -3   7  17       67.86       68.01      4.75 o 
  -2   7  17        2.88       -0.96      3.48 o 
  -1   7  17        0.30       -2.60      3.80 o 
   0   7  17        5.24        6.18      4.78 o 
   1   7  17        2.05        4.94      5.62 o 
   2   7  17        0.92       -5.17      9.31 o 
   3   7  17        0.42        0.65      5.03 o 
   4   7  17        0.43       -4.61      4.89 o 
  -5   8  17        2.42        2.57      4.05 o 
  -4   8  17       34.77       37.94      4.42 o 
  -3   8  17        0.36        2.78      3.34 o 
  -2   8  17        1.19        2.25      5.32 o 
  -1   8  17       41.56       28.87      9.54 o 
   0   8  17        3.70       -0.16      4.80 o 
   1   8  17        0.84       -2.96      5.03 o 
   2   8  17        2.16        2.87      6.17 o 
   3   8  17        0.12       -5.18      5.18 o 
  -2   9  17        3.33        1.98      7.47 o 
  -1   9  17        0.51       -3.55     11.01 o 
  -9   0  18       63.00       58.57      7.92 o 
  -8   0  18      238.33      236.15     13.02 o 
  -7   0  18        3.03        0.43      3.25 o 
  -6   0  18      121.57      129.79      7.01 o 
  -5   0  18      226.84      220.08     11.21 o 
  -4   0  18        6.35        7.33      2.77 o 
  -3   0  18       26.43       27.49      3.25 o 
  -2   0  18       45.04       41.01      4.70 o 
  -1   0  18      468.35      495.96     11.71 o 
   0   0  18       90.14       98.23      5.43 o 
   1   0  18       57.22       63.73      4.13 o 
   2   0  18       39.38       46.03      3.71 o 
   3   0  18      259.68      262.60      8.85 o 
   4   0  18        3.39       -1.16      3.57 o 
   5   0  18      140.94      146.83      7.49 o 
   6   0  18        2.46        0.18      6.39 o 
   7   0  18       28.04       17.43      7.64 o 
 -10   1  18       21.72       27.77      6.85 o 
  -9   1  18        0.10        7.11      8.78 o 
  -8   1  18       57.18       75.27      7.89 o 
  -7   1  18       18.85       11.05      2.88 o 
  -6   1  18       32.55       49.38      4.82 o 
  -5   1  18      797.22      726.91      9.98 o 
  -4   1  18      139.30      128.24      4.17 o 
  -3   1  18      403.44      373.18      6.49 o 
  -2   1  18        1.16        1.23      1.79 o 
  -1   1  18     1088.93     1102.57     13.10 o 
   0   1  18      532.15      563.29      7.40 o 
   1   1  18      164.97      171.30      4.03 o 
   2   1  18       99.07      109.31      3.88 o 
   3   1  18      140.11      137.83      4.89 o 
   4   1  18        0.74       -0.41      2.57 o 
   5   1  18        1.76        6.45      3.48 o 
   6   1  18        0.42       -0.63      3.37 o 
   7   1  18       22.72       24.94      5.83 o 
 -10   2  18       42.70       45.10      5.45 o 
  -9   2  18       20.66       21.00      3.78 o 
  -8   2  18      120.94      121.00      5.60 o 
  -7   2  18       15.28       15.90      4.40 o 
  -6   2  18      230.46      214.54      5.86 o 
  -5   2  18      138.73      146.61      5.18 o 
  -4   2  18        0.90       -0.40      2.02 o 
  -3   2  18      272.94      258.95      5.57 o 
  -2   2  18      289.73      281.70      5.79 o 
  -1   2  18      489.57      477.33      7.65 o 
   0   2  18        0.28       -1.82      1.82 o 
   1   2  18       56.92       60.53      3.29 o 
   2   2  18      145.01      154.98      6.84 o 
   3   2  18        0.29        0.71      2.09 o 
   4   2  18        3.40        1.04      5.53 o 
   5   2  18      112.58      124.58      6.42 o 
   6   2  18       85.61       80.77      5.86 o 
   7   2  18        1.10        1.15      6.36 o 
  -9   3  18        0.40        6.94      4.04 o 
  -8   3  18       15.87       25.69      5.81 o 
  -7   3  18       22.96       32.02      5.49 o 
  -6   3  18       77.57       67.10      4.01 o 
  -5   3  18       35.51       36.33      3.05 o 
  -4   3  18      188.69      180.51      4.94 o 
  -3   3  18       92.46       94.83      4.29 o 
  -2   3  18       12.29       12.62      2.72 o 
  -1   3  18      185.75      198.58      5.67 o 
   0   3  18      170.82      158.41      4.81 o 
   1   3  18        0.05       -2.24      2.24 o 
   2   3  18      106.39      118.08      4.74 o 
   3   3  18        0.93        1.34      3.49 o 
   4   3  18        9.60       10.93      3.48 o 
   5   3  18        2.08        4.42      3.74 o 
   6   3  18       34.37       26.85      4.93 o 
   7   3  18        8.56        4.57      4.15 o 
  -9   4  18       22.98       31.13      4.76 o 
  -8   4  18       11.43       25.04      4.12 o 
  -7   4  18       29.42       24.10      4.69 o 
  -6   4  18      132.50      131.11      5.70 o 
  -5   4  18      136.81      127.50      4.65 o 
  -4   4  18       15.28       12.97      3.34 o 
  -3   4  18       25.22       24.90      2.92 o 
  -2   4  18        0.97        0.47      2.20 o 
  -1   4  18        1.83        3.98      2.29 o 
   0   4  18      267.09      271.56      7.05 o 
   1   4  18       43.60       46.80      3.72 o 
   2   4  18       25.99       18.42      4.86 o 
   3   4  18        2.23        0.75      3.83 o 
   4   4  18        4.12       -1.24      5.94 o 
   5   4  18       28.12       17.25      6.82 o 
   6   4  18        1.26        2.79      7.94 o 
  -8   5  18       17.66       25.81      6.33 o 
  -7   5  18       15.54       11.42      3.22 o 
  -6   5  18      144.96      124.96      5.99 o 
  -5   5  18       69.56       76.63      5.22 o 
  -4   5  18       47.44       51.72      4.72 o 
  -3   5  18       10.09       10.63      3.61 o 
  -2   5  18       12.56       10.81      2.71 o 
  -1   5  18       33.02       44.14      4.56 o 
   0   5  18        2.35        1.65      2.44 o 
   1   5  18       11.60        8.70      5.73 o 
   2   5  18       12.24       20.41      4.67 o 
   3   5  18        0.12       -1.81      3.87 o 
   4   5  18        6.27        2.04      4.32 o 
   5   5  18        8.87        2.13      7.12 o 
   6   5  18       35.76       37.20      8.55 o 
  -8   6  18       78.52      109.73     12.34 o 
  -7   6  18        3.74        7.22      3.46 o 
  -6   6  18       29.32       27.92      4.01 o 
  -5   6  18       30.63       31.99      4.44 o 
  -4   6  18       17.65       18.64      3.98 o 
  -3   6  18       12.29       17.40      3.20 o 
  -2   6  18        3.51        2.05      3.67 o 
  -1   6  18       37.37       41.43      4.68 o 
   0   6  18        3.49       -0.02      4.17 o 
   1   6  18       62.86       68.52     11.18 o 
   2   6  18        0.12        1.58      4.44 o 
   3   6  18       29.24       20.53      5.36 o 
   4   6  18       12.19        2.38      4.85 o 
   5   6  18        0.03       -4.17      7.05 o 
  -6   7  18       48.79       46.86      5.22 o 
  -5   7  18        0.84       -0.44      3.34 o 
  -4   7  18        5.15       11.87      3.68 o 
  -3   7  18       58.23       68.90      6.16 o 
  -2   7  18        1.04       -2.37      2.87 o 
  -1   7  18       46.92       43.27      6.07 o 
   0   7  18       32.61       27.20      7.30 o 
   1   7  18        9.39        1.60      4.79 o 
   2   7  18       17.99       19.01      8.92 o 
   3   7  18       48.20       44.39      9.79 o 
   4   7  18       15.22        6.37      5.48 o 
  -5   8  18       34.03       24.54      4.86 o 
  -4   8  18        0.10        8.17      3.92 o 
  -3   8  18       11.87       14.30      3.84 o 
  -2   8  18       41.46       47.43      7.02 o 
  -1   8  18        4.99        0.63      4.66 o 
   0   8  18        7.05        1.91      4.83 o 
   1   8  18        0.06       -3.77      6.46 o 
   2   8  18       67.28       55.86      7.33 o 
 -10   1  19        0.52       20.36      4.06 o 
  -9   1  19       17.13       13.02      5.30 o 
  -8   1  19        0.06        3.13      3.14 o 
  -7   1  19        7.27        1.97      2.69 o 
  -6   1  19        2.00        9.88      2.59 o 
  -5   1  19        3.24       -1.37      1.90 o 
  -4   1  19      833.01      819.45     10.88 o 
  -3   1  19      234.85      226.90      5.25 o 
  -2   1  19        0.39       -0.13      1.87 o 
  -1   1  19      280.95      306.06      6.03 o 
   0   1  19       67.90       70.81      4.09 o 
   1   1  19        4.12        4.80      1.93 o 
   2   1  19       15.79       20.85      2.60 o 
   3   1  19       10.61       10.22      2.80 o 
   4   1  19       28.00       38.65      3.71 o 
   5   1  19        5.14        3.80      3.85 o 
   6   1  19       74.94       75.08      5.58 o 
   7   1  19        0.01       -1.89      4.63 o 
  -9   2  19       27.18       31.46      4.89 o 
  -8   2  19      145.58      155.58      8.68 o 
  -7   2  19       93.76       84.04      4.97 o 
  -6   2  19      418.56      425.82      9.84 o 
  -5   2  19       22.96       28.16      3.02 o 
  -4   2  19       10.18       13.18      2.41 o 
  -3   2  19      577.72      598.02      8.96 o 
  -2   2  19      276.12      273.68      5.87 o 
  -1   2  19        2.83        7.71      3.86 o 
   0   2  19        9.83        8.79      2.60 o 
   1   2  19        0.58       -1.80      2.00 o 
   2   2  19        0.02       -1.03      2.48 o 
   3   2  19      156.29      162.89      5.53 o 
   4   2  19       27.81       30.37      4.50 o 
   5   2  19       50.21       50.74      5.20 o 
   6   2  19        0.30        1.75      3.64 o 
   7   2  19       28.82       31.36      5.04 o 
  -9   3  19        0.23        7.40      5.63 o 
  -8   3  19        7.09       18.00      4.36 o 
  -7   3  19       15.39        9.83      5.26 o 
  -6   3  19        0.36        2.44      2.30 o 
  -5   3  19       26.24       25.55      2.94 o 
  -4   3  19       74.84       90.57      4.56 o 
  -3   3  19      210.20      186.01      5.58 o 
  -2   3  19       11.34       15.34      2.84 o 
  -1   3  19      126.26      149.84      5.13 o 
   0   3  19        5.01        4.64      2.16 o 
   1   3  19      263.16      279.01     10.53 o 
   2   3  19       80.37       84.96      6.12 o 
   3   3  19       42.55       39.44      4.66 o 
   4   3  19      177.01      183.84      9.86 o 
   5   3  19      102.50      112.68      9.13 o 
   6   3  19        8.53        8.20      6.17 o 
  -9   4  19       87.06      108.06      7.91 o 
  -8   4  19      234.42      264.81      7.16 o 
  -7   4  19       60.37       70.65      5.03 o 
  -6   4  19      321.63      328.04      8.20 o 
  -5   4  19        5.34       12.46      2.67 o 
  -4   4  19        9.85       10.60      2.99 o 
  -3   4  19      222.71      225.97      5.75 o 
  -2   4  19       32.76       45.66      3.48 o 
  -1   4  19       36.89       55.71      3.68 o 
   0   4  19        3.41        2.32      2.30 o 
   1   4  19       23.01       29.74      3.40 o 
   2   4  19       53.11       50.54      8.03 o 
   3   4  19        5.76       -0.58      3.66 o 
   4   4  19       17.89       12.67      6.50 o 
   5   4  19       11.48        3.67      6.42 o 
   6   4  19        4.08       -4.31     10.54 o 
  -8   5  19        4.86       10.16      3.48 o 
  -7   5  19       50.32       56.35      6.31 o 
  -6   5  19       11.77       16.81      3.89 o 
  -5   5  19       69.03       67.17      5.07 o 
  -4   5  19      279.73      282.39     10.88 o 
  -3   5  19      167.88      146.20      7.39 o 
  -2   5  19      133.25      134.23      4.98 o 
  -1   5  19      173.11      184.70      6.50 o 
   0   5  19        1.28        0.89      2.68 o 
   1   5  19      101.58       95.88     11.21 o 
   2   5  19       67.86       68.96      6.11 o 
   3   5  19        1.68        1.49      4.27 o 
   4   5  19       13.83        7.41      7.11 o 
   5   5  19        3.35       -4.37      6.76 o 
  -7   6  19        7.93       11.94      3.78 o 
  -6   6  19        4.06        5.17      3.34 o 
  -5   6  19       72.79       67.37      6.46 o 
  -4   6  19       36.12       53.11      6.39 o 
  -3   6  19        9.27        5.52      2.93 o 
  -2   6  19        2.27        2.72      2.69 o 
  -1   6  19        5.69        4.50      2.76 o 
   0   6  19        8.12        3.68      4.41 o 
   1   6  19       25.00       24.35      5.17 o 
   2   6  19       21.31       19.53      5.70 o 
   3   6  19       36.33       39.65     10.73 o 
   4   6  19        0.03       -3.82      4.55 o 
  -6   7  19       15.33       18.27      4.47 o 
  -5   7  19        1.09        1.74      3.45 o 
  -4   7  19        2.46       10.84      3.56 o 
  -3   7  19        5.02        4.03      3.86 o 
  -2   7  19        4.89        3.73      3.81 o 
  -1   7  19        0.55        1.95      3.87 o 
   0   7  19        7.36       -3.44      4.52 o 
   1   7  19       17.40        9.62      7.53 o 
   2   7  19        2.12       -0.40      4.75 o 
   3   7  19        2.89        3.14      5.07 o 
  -4   8  19       18.67       15.02      4.17 o 
  -3   8  19        1.99        3.32      3.51 o 
  -2   8  19       31.37       29.30      6.33 o 
  -1   8  19        0.58       -5.04      6.00 o 
   0   8  19        4.42       -1.75      7.72 o 
   1   8  19       14.80        3.64      5.25 o 
  -9   0  20       28.20        5.22      5.75 o 
  -8   0  20      866.45      903.29     31.37 o 
  -7   0  20       47.46       43.99     10.57 o 
  -6   0  20      605.22      567.81     22.25 o 
  -5   0  20      235.47      211.94      9.91 o 
  -4   0  20      821.93      857.38     27.50 o 
  -3   0  20       11.03       11.25      3.40 o 
  -2   0  20      113.37      111.38      6.01 o 
  -1   0  20      151.65      161.04      6.16 o 
   0   0  20       13.88        9.89      3.15 o 
   1   0  20        1.81        1.59      2.75 o 
   2   0  20      396.24      471.63     65.45 o 
   3   0  20      301.68      307.97     12.34 o 
   4   0  20       17.76       13.03      4.40 o 
   5   0  20        3.47        4.98      5.26 o 
   6   0  20       81.32       86.98     10.25 o 
   7   0  20        5.30       -5.75      6.11 o 
  -9   1  20       61.71       58.89     12.77 o 
  -8   1  20        1.50       -2.44      3.05 o 
  -7   1  20       79.74       83.73      5.41 o 
  -6   1  20      172.36      165.32      5.61 o 
  -5   1  20       22.76       22.59      2.92 o 
  -4   1  20      268.34      271.17      5.88 o 
  -3   1  20        1.75        3.37      2.12 o 
  -2   1  20        0.13        1.67      2.08 o 
  -1   1  20     1435.65     1451.56     16.66 o 
   0   1  20      307.82      314.91      6.16 o 
   1   1  20      515.16      552.79      7.62 o 
   2   1  20      236.13      260.91      5.68 o 
   3   1  20      208.59      207.64      6.04 o 
   4   1  20      214.62      237.67      6.43 o 
   5   1  20       28.32       21.51      6.69 o 
   6   1  20       16.45       12.90      4.08 o 
  -9   2  20      116.92      130.15     11.56 o 
  -8   2  20       66.90       63.83      5.81 o 
  -7   2  20       14.43       15.31      4.93 o 
  -6   2  20      171.71      168.07      5.92 o 
  -5   2  20       77.61       65.76      5.92 o 
  -4   2  20      260.31      240.05      5.68 o 
  -3   2  20       16.92       20.87      2.68 o 
  -2   2  20        0.34       -1.04      2.14 o 
  -1   2  20       40.85       39.78      3.11 o 
   0   2  20        9.23        2.50      3.23 o 
   1   2  20       31.95       31.65      2.93 o 
   2   2  20      125.04      127.32      6.12 o 
   3   2  20       63.36       62.04      7.57 o 
   4   2  20       26.06       31.86      6.01 o 
   5   2  20        0.97        2.76      3.88 o 
   6   2  20       19.73       22.81      4.72 o 
  -9   3  20        5.12        5.41      5.77 o 
  -8   3  20       13.22       23.00      6.37 o 
  -7   3  20        0.23        1.68      3.05 o 
  -6   3  20        3.80        5.70      2.55 o 
  -5   3  20        5.36        0.71      2.38 o 
  -4   3  20       74.68       67.35      4.99 o 
  -3   3  20       58.12       55.97      3.97 o 
  -2   3  20      216.45      199.64      5.93 o 
  -1   3  20      146.09      141.25      5.21 o 
   0   3  20       36.53       38.06      3.20 o 
   1   3  20       35.35       38.87      4.10 o 
   2   3  20       19.68       16.42      4.01 o 
   3   3  20       58.10       45.06      8.23 o 
   4   3  20       24.38       27.05      6.74 o 
   5   3  20       10.57        8.90      6.11 o 
   6   3  20       22.07       20.79      6.74 o 
  -8   4  20       14.30       19.42      3.62 o 
  -7   4  20        0.33        2.44      3.31 o 
  -6   4  20       17.77       28.85      7.20 o 
  -5   4  20       19.85        9.20      2.72 o 
  -4   4  20        0.40       -0.26      2.46 o 
  -3   4  20        7.38        2.99      2.52 o 
  -2   4  20       59.74       64.37      5.57 o 
  -1   4  20        9.07        3.91      2.49 o 
   0   4  20      120.80      116.29      4.77 o 
   1   4  20        0.55        0.25      2.60 o 
   2   4  20       36.92       31.32      5.75 o 
   3   4  20       25.35       20.18      4.51 o 
   4   4  20        8.36        1.68      6.28 o 
   5   4  20       46.38       59.73     13.95 o 
   6   4  20        4.76       -2.20      8.22 o 
  -8   5  20       60.38       77.25      9.67 o 
  -7   5  20        6.94        8.88      3.31 o 
  -6   5  20        4.21        5.17      3.60 o 
  -5   5  20        0.35        7.01      3.64 o 
  -4   5  20       15.00       28.86      3.46 o 
  -3   5  20       47.38       47.17      5.52 o 
  -2   5  20       35.18       30.43      3.46 o 
  -1   5  20      142.61      151.09      8.25 o 
   0   5  20       91.19      100.87      6.01 o 
   1   5  20       22.03       28.28      6.44 o 
   2   5  20        2.52        2.53      4.09 o 
   3   5  20        3.04        4.70      4.52 o 
   4   5  20       13.65        6.07      6.99 o 
   5   5  20        3.54       -3.21      6.78 o 
  -7   6  20       57.34       55.93      7.47 o 
  -6   6  20        0.37        3.30      3.43 o 
  -5   6  20       12.99       14.66      5.49 o 
  -4   6  20      228.35      254.36      8.14 o 
  -3   6  20        0.32       -1.41      2.93 o 
  -2   6  20        5.17        2.05      3.48 o 
  -1   6  20       71.95       88.68      8.68 o 
   0   6  20        3.33       -2.00      4.13 o 
   1   6  20        3.48       -0.95      4.27 o 
   2   6  20        0.05       -2.72      4.63 o 
   3   6  20       34.13       32.11      8.29 o 
   4   6  20       11.51        0.90      7.44 o 
  -6   7  20        5.31       13.07      4.99 o 
  -5   7  20        6.40        4.33      3.61 o 
  -4   7  20      116.58      112.48     11.47 o 
  -3   7  20        1.50        2.62      3.89 o 
  -2   7  20       45.91       53.48      7.16 o 
  -1   7  20       48.94       38.84      8.36 o 
   0   7  20        4.33       -1.25      4.50 o 
   1   7  20       23.75       16.26      6.29 o 
   2   7  20       54.27       46.34     12.68 o 
   3   7  20       45.49       40.15      6.66 o 
  -3   8  20       48.15       45.12      6.02 o 
  -2   8  20        4.34        2.77      7.80 o 
  -1   8  20        7.79        3.30      4.82 o 
   0   8  20        1.55       -4.73      6.92 o 
  -9   1  21        2.91        6.00      4.91 o 
  -8   1  21       10.54       14.60      3.64 o 
  -7   1  21       41.09       37.38      4.31 o 
  -6   1  21        4.39        8.21      2.73 o 
  -5   1  21      169.47      150.37      5.34 o 
  -4   1  21        6.06        8.22      2.53 o 
  -3   1  21       15.76       17.81      2.63 o 
  -2   1  21       25.91       28.50      2.89 o 
  -1   1  21      960.19     1000.79     12.78 o 
   0   1  21       88.42       88.47      5.21 o 
   1   1  21       27.08       39.24      3.07 o 
   2   1  21        3.95        7.49      2.49 o 
   3   1  21      168.52      199.39      6.10 o 
   4   1  21       21.42       18.43      3.30 o 
   5   1  21        3.45        2.57      3.57 o 
   6   1  21        0.01       -0.03      3.59 o 
  -9   2  21       62.16       69.89      7.38 o 
  -8   2  21        7.07        4.97      3.89 o 
  -7   2  21       58.46       47.41      4.50 o 
  -6   2  21      101.46      101.96      6.14 o 
  -5   2  21       17.21        9.34      2.81 o 
  -4   2  21       46.08       59.70      3.70 o 
  -3   2  21       40.21       35.03      3.20 o 
  -2   2  21        2.95       -1.87      2.22 o 
  -1   2  21        3.35        2.22      2.30 o 
   0   2  21      138.44      134.12      4.57 o 
   1   2  21       15.03       17.03      3.02 o 
   2   2  21       38.42       41.05      3.70 o 
   3   2  21        9.57        8.24      3.46 o 
   4   2  21        3.85        4.57      5.42 o 
   5   2  21       35.19       39.29      6.65 o 
   6   2  21       16.53       15.76      4.20 o 
  -9   3  21       17.22       15.42      4.75 o 
  -8   3  21        8.63       13.96      5.29 o 
  -7   3  21       48.88       47.78      8.11 o 
  -6   3  21       59.64       65.23      4.66 o 
  -5   3  21        1.32       -1.89      2.35 o 
  -4   3  21      180.21      164.22      5.76 o 
  -3   3  21       11.98        8.45      2.78 o 
  -2   3  21      241.40      239.41      6.62 o 
  -1   3  21      204.35      212.66      6.28 o 
   0   3  21        0.56        3.88      2.33 o 
   1   3  21      184.46      200.26      8.84 o 
   2   3  21        9.83        6.18      2.80 o 
   3   3  21      134.03      149.78      9.23 o 
   4   3  21        4.83        7.40      5.93 o 
   5   3  21        5.07        2.50      5.97 o 
   6   3  21        1.22        5.31      9.65 o 
  -8   4  21       77.52       86.80      9.28 o 
  -7   4  21        6.12        9.53      5.03 o 
  -6   4  21       76.85       75.52      5.28 o 
  -5   4  21        0.23       -0.33      2.99 o 
  -4   4  21      115.17      122.07      4.96 o 
  -3   4  21        0.04       -0.51      2.45 o 
  -2   4  21       17.42       21.31      3.62 o 
  -1   4  21       29.95       33.05      3.33 o 
   0   4  21        0.20       -2.68      2.68 o 
   1   4  21        1.85       -1.69      2.72 o 
   2   4  21        3.75       -3.69      3.69 o 
   3   4  21        3.04       -2.57      3.77 o 
   4   4  21        1.09       -1.88      5.86 o 
   5   4  21        7.56        8.41      9.19 o 
  -7   5  21       21.98       33.31      8.25 o 
  -6   5  21      106.42      110.16      6.12 o 
  -5   5  21       54.98       58.75      8.90 o 
  -4   5  21      194.33      185.92      6.31 o 
  -3   5  21       35.31       34.13      5.85 o 
  -2   5  21        0.09       -0.14      2.64 o 
  -1   5  21      110.80      117.33      9.45 o 
   0   5  21        4.83        5.89      3.03 o 
   1   5  21       27.47       30.88      5.42 o 
   2   5  21        0.05       -3.80      3.91 o 
   3   5  21       73.25       91.67     10.21 o 
   4   5  21        4.47       -1.91      7.02 o 
  -7   6  21       23.15       36.11     11.16 o 
  -6   6  21        0.36        0.92      3.39 o 
  -5   6  21      103.66       88.96      8.24 o 
  -4   6  21        0.80        9.20      4.53 o 
  -3   6  21        0.05       -2.63      2.94 o 
  -2   6  21        0.14       -1.72      2.84 o 
  -1   6  21        3.26        4.19      3.20 o 
   0   6  21       10.28        5.27      4.38 o 
   1   6  21       11.41        3.62      6.13 o 
   2   6  21       11.00        9.22      4.84 o 
   3   6  21       47.48       49.63     10.00 o 
  -5   7  21       21.03       16.54      4.41 o 
  -4   7  21        0.25        4.43      4.25 o 
  -3   7  21        0.45        5.80      3.92 o 
  -2   7  21       12.35       10.91      4.10 o 
  -1   7  21        2.50        2.69      7.59 o 
   0   7  21        3.84       -4.16      9.40 o 
   1   7  21        2.69        5.96      4.87 o 
   2   7  21        3.33        0.38      5.09 o 
  -2   8  21        0.25      -19.10     19.10 o 
  -1   8  21       13.14      -19.06     20.80 o 
  -9   0  22       88.43       54.60      8.56 o 
  -8   0  22       14.83       11.07      4.70 o 
  -7   0  22      197.04      188.70      9.51 o 
  -6   0  22      243.45      217.19      9.17 o 
  -5   0  22        7.28        2.54      3.56 o 
  -4   0  22       26.03       13.88      4.03 o 
  -3   0  22      368.73      368.54     10.91 o 
  -2   0  22      582.36      588.15     18.95 o 
  -1   0  22      758.43      733.68     16.72 o 
   0   0  22      142.67      146.02      6.13 o 
   1   0  22       61.33       69.45      4.93 o 
   2   0  22      120.07      125.53      7.64 o 
   3   0  22       12.61       26.43      5.12 o 
   4   0  22       29.94       29.43      5.51 o 
   5   0  22       21.68       19.50      5.84 o 
   6   0  22       12.83        5.38      7.21 o 
  -9   1  22       11.82        8.15      5.37 o 
  -8   1  22       32.15       37.44      4.39 o 
  -7   1  22       40.18       27.36      4.15 o 
  -6   1  22       33.38       34.36      3.55 o 
  -5   1  22       14.56       18.36      3.00 o 
  -4   1  22      543.19      525.22      9.68 o 
  -3   1  22      125.45      116.77      4.72 o 
  -2   1  22      233.34      234.11      5.70 o 
  -1   1  22        3.06        9.11      2.56 o 
   0   1  22        0.35       -1.62      2.29 o 
   1   1  22       76.73       79.15      8.75 o 
   2   1  22        0.10        0.69      4.71 o 
   3   1  22       55.66       79.34      4.72 o 
   4   1  22        4.94       -1.14      2.86 o 
   5   1  22       44.72       46.03      5.23 o 
   6   1  22        0.00       -0.08      4.48 o 
  -9   2  22       76.24       72.95      8.46 o 
  -8   2  22       40.02       45.60      5.49 o 
  -7   2  22       50.30       49.71      4.66 o 
  -6   2  22       21.42       19.81      3.55 o 
  -5   2  22        0.45        0.05      3.00 o 
  -4   2  22        8.83       10.66      2.70 o 
  -3   2  22        0.01       -2.16      2.32 o 
  -2   2  22       21.09       30.10      3.14 o 
  -1   2  22        5.87        7.48      2.56 o 
   0   2  22       85.29       85.12      4.19 o 
   1   2  22       17.41       16.23      3.95 o 
   2   2  22        0.24       -2.55      2.55 o 
   3   2  22        6.81        5.49      3.49 o 
   4   2  22        1.57       -3.33      5.19 o 
   5   2  22        0.02       -4.90      5.14 o 
  -8   3  22        0.36       -0.42      3.85 o 
  -7   3  22       61.03       76.44      7.51 o 
  -6   3  22       38.92       35.35      3.45 o 
  -5   3  22       24.22       22.30      3.13 o 
  -4   3  22       15.95       22.04      3.34 o 
  -3   3  22        1.98        0.44      2.73 o 
  -2   3  22       27.73       24.23      4.82 o 
  -1   3  22        8.85       10.81      3.02 o 
   0   3  22       10.53       12.32      4.08 o 
   1   3  22       21.39       14.00      3.21 o 
   2   3  22        8.53        3.42      3.46 o 
   3   3  22        6.66        4.81      5.57 o 
   4   3  22        4.23       -0.08      5.54 o 
   5   3  22        3.49        3.30      6.10 o 
  -8   4  22        1.54       16.75      4.66 o 
  -7   4  22       19.44       31.03      8.15 o 
  -6   4  22        3.98        7.40      4.09 o 
  -5   4  22       26.72       16.03      3.22 o 
  -4   4  22        2.51        4.63      2.82 o 
  -3   4  22        0.90       -1.32      2.67 o 
  -2   4  22       42.61       36.27      3.59 o 
  -1   4  22        3.46        3.64      2.68 o 
   0   4  22        0.33       -3.19      3.69 o 
   1   4  22       78.83       82.34      8.74 o 
   2   4  22        0.02       -3.84      5.67 o 
   3   4  22       89.14       76.83     14.70 o 
   4   4  22        4.89       -6.15      6.15 o 
   5   4  22       30.81       27.86     12.28 o 
  -7   5  22       50.90       69.07      7.91 o 
  -6   5  22        1.10        2.19      3.68 o 
  -5   5  22       53.82       54.89      6.22 o 
  -4   5  22        5.29       12.00      3.30 o 
  -3   5  22       17.86       11.28      3.28 o 
  -2   5  22       27.19       35.62      5.26 o 
  -1   5  22       17.14       28.18      5.18 o 
   0   5  22       12.54       16.78      4.31 o 
   1   5  22       16.32       12.23      4.76 o 
   2   5  22       19.31       16.14      4.97 o 
   3   5  22       33.02       50.39      8.73 o 
   4   5  22        0.02       -5.94      6.66 o 
  -6   6  22       77.28       78.37      6.88 o 
  -5   6  22       21.15       11.80      4.28 o 
  -4   6  22        1.37        0.28      3.81 o 
  -3   6  22       18.85        9.96      3.47 o 
  -2   6  22       60.75       80.86      9.02 o 
  -1   6  22       15.49       10.18      3.60 o 
   0   6  22        5.65       -3.83      8.36 o 
   1   6  22        3.61       -1.49      4.40 o 
   2   6  22       21.83       11.19      9.58 o 
   3   6  22        4.38        4.95      6.48 o 
  -4   7  22       76.27       85.83     11.73 o 
  -3   7  22        0.00        3.68      4.07 o 
  -2   7  22       18.35       10.27      7.03 o 
  -1   7  22        1.30       -3.64      9.60 o 
   0   7  22        0.50       -5.76      5.76 o 
   1   7  22       39.69       39.78     12.12 o 
  -9   1  23        1.65       -4.40      4.40 o 
  -8   1  23        0.04       -0.81      3.16 o 
  -7   1  23       48.28       42.25      4.58 o 
  -6   1  23        3.48        2.18      2.68 o 
  -5   1  23       94.88       89.77      4.70 o 
  -4   1  23       33.20       35.91      3.47 o 
  -3   1  23       21.80       22.15      3.05 o 
  -2   1  23        8.76        6.02      2.54 o 
  -1   1  23        1.07        4.77      2.81 o 
   0   1  23        1.11       -0.15      2.46 o 
   1   1  23       74.73       77.50      6.07 o 
   2   1  23       38.44       35.25      8.91 o 
   3   1  23      154.88      171.74      6.96 o 
   4   1  23        7.90        3.75      3.54 o 
   5   1  23       36.79       50.29      6.69 o 
  -8   2  23      130.41      134.44      8.99 o 
  -7   2  23      115.73      122.91      6.51 o 
  -6   2  23       73.18       69.79      7.44 o 
  -5   2  23      169.38      152.41      7.02 o 
  -4   2  23       60.22       64.94      6.71 o 
  -3   2  23        9.20       10.09      2.79 o 
  -2   2  23       39.42       49.63      4.89 o 
  -1   2  23       49.13       39.04      3.44 o 
   0   2  23        6.86        3.54      2.84 o 
   1   2  23        0.37       -2.64      2.64 o 
   2   2  23       27.78       29.08      5.35 o 
   3   2  23       67.40       65.94     10.17 o 
   4   2  23        0.75        2.41      5.31 o 
   5   2  23        2.13       -1.06      5.37 o 
  -8   3  23       45.78       51.58      5.91 o 
  -7   3  23       72.87       75.95      7.32 o 
  -6   3  23       32.24       19.95      3.22 o 
  -5   3  23      158.28      166.21      5.52 o 
  -4   3  23      404.99      409.34      9.61 o 
  -3   3  23       26.42       25.36      3.63 o 
  -2   3  23      132.23      141.07      5.66 o 
  -1   3  23      122.15      117.04      9.24 o 
   0   3  23      405.81      433.61     17.38 o 
   1   3  23       47.84       59.68      6.64 o 
   2   3  23        0.00       -2.70      2.70 o 
   3   3  23       13.39       10.04      6.04 o 
   4   3  23        6.31        4.16      5.79 o 
   5   3  23       42.27       50.92      7.97 o 
  -7   4  23      146.85      166.43      7.03 o 
  -6   4  23       27.39       24.23      4.35 o 
  -5   4  23        0.15        1.18      2.91 o 
  -4   4  23      151.39      167.30      5.89 o 
  -3   4  23        7.56        0.32      3.03 o 
  -2   4  23       22.50       32.09      7.10 o 
  -1   4  23       19.36       20.94      3.74 o 
   0   4  23       22.47       20.36      3.69 o 
   1   4  23        0.91       -3.01      4.34 o 
   2   4  23        1.45       -1.06      5.90 o 
   3   4  23       40.74       41.64     11.82 o 
   4   4  23        1.11       -6.75      6.75 o 
  -7   5  23       15.49       12.04      4.90 o 
  -6   5  23       23.47       22.46      4.49 o 
  -5   5  23        4.25        3.09      3.85 o 
  -4   5  23      135.27      135.03      5.71 o 
  -3   5  23       11.84        5.56      4.42 o 
  -2   5  23      130.07      137.41     11.59 o 
  -1   5  23       19.64       13.88      4.85 o 
   0   5  23       57.80       64.64      5.03 o 
   1   5  23       87.58       96.27     13.30 o 
   2   5  23        2.40       -2.91      4.35 o 
   3   5  23        0.48       -5.73      6.28 o 
  -6   6  23        0.88       -1.49     12.81 o 
  -5   6  23       17.14       21.60      5.12 o 
  -4   6  23        1.82        0.18      3.80 o 
  -3   6  23       42.45       34.26      4.39 o 
  -2   6  23       49.26       43.63      4.32 o 
  -1   6  23       33.42       25.39     12.87 o 
   0   6  23        3.71       -6.98      9.10 o 
   1   6  23        0.02       -4.17      4.17 o 
   2   6  23       16.92        1.14      6.05 o 
  -3   7  23       15.53        8.38      7.58 o 
  -2   7  23       92.14       74.06     16.45 o 
  -1   7  23        5.78        0.89      8.06 o 
   0   7  23        3.95       -3.43      5.91 o 
  -8   0  24        4.69        2.18      6.82 o 
  -7   0  24       93.92       98.00     12.27 o 
  -6   0  24       59.95       56.44     10.09 o 
  -5   0  24       31.67       28.95      5.99 o 
  -4   0  24       80.24       72.72     13.70 o 
  -3   0  24      165.96      169.46      8.03 o 
  -2   0  24        5.66        5.81      3.67 o 
  -1   0  24       22.11       28.48      4.68 o 
   0   0  24      265.95      247.63      9.19 o 
   1   0  24       23.23       11.53      5.57 o 
   2   0  24       42.30       43.80      7.54 o 
   3   0  24      240.07      264.86     10.65 o 
   4   0  24       26.10       13.94      4.87 o 
   5   0  24        2.01        0.78      6.87 o 
  -8   1  24        1.40       -1.79      4.76 o 
  -7   1  24      171.26      165.04      9.24 o 
  -6   1  24       17.65       12.60      3.21 o 
  -5   1  24       92.24       87.09      4.82 o 
  -4   1  24       37.65       33.14      3.73 o 
  -3   1  24      124.96      114.46      4.94 o 
  -2   1  24      138.82      141.98      6.72 o 
  -1   1  24      310.68      327.67      7.48 o 
   0   1  24      272.68      293.61      6.61 o 
   1   1  24       84.96       91.52      8.12 o 
   2   1  24       18.20       12.28      3.88 o 
   3   1  24       84.40      110.69      6.13 o 
   4   1  24        1.18       -0.58      4.79 o 
   5   1  24        0.31       -1.74      4.77 o 
  -8   2  24       28.83       26.27      5.08 o 
  -7   2  24       26.67       29.27      4.36 o 
  -6   2  24       10.17        4.73      3.24 o 
  -5   2  24       22.62       23.70      3.81 o 
  -4   2  24      138.53      139.56      6.46 o 
  -3   2  24        0.22       -1.26      3.15 o 
  -2   2  24       23.93       24.67      3.66 o 
  -1   2  24       26.15       16.95      3.05 o 
   0   2  24       44.13       44.18      4.36 o 
   1   2  24        2.89        1.51      2.92 o 
   2   2  24       37.18       39.24      6.12 o 
   3   2  24       57.09       58.30     16.05 o 
   4   2  24        0.04       -2.45      5.02 o 
   5   2  24       18.73       15.91      5.93 o 
  -8   3  24       18.85       22.59      5.68 o 
  -7   3  24       23.36       19.38      4.59 o 
  -6   3  24       17.47       10.37      3.21 o 
  -5   3  24       24.70       15.03      3.21 o 
  -4   3  24      117.39      112.04      5.55 o 
  -3   3  24        4.69        3.85      2.89 o 
  -2   3  24       26.49       21.75      3.89 o 
  -1   3  24        0.25       -2.12      3.16 o 
   0   3  24       10.67       12.33      5.39 o 
   1   3  24        6.87        8.24      3.89 o 
   2   3  24        0.09        2.59      3.90 o 
   3   3  24        0.51        3.32     12.80 o 
   4   3  24       11.09        7.11      6.32 o 
  -7   4  24       52.69       78.61     11.36 o 
  -6   4  24        6.70        3.11      3.55 o 
  -5   4  24       23.89       12.35      3.27 o 
  -4   4  24       30.99       52.24      6.98 o 
  -3   4  24       41.44       25.45      3.58 o 
  -2   4  24       10.88        9.83      3.41 o 
  -1   4  24        2.89        0.70      3.67 o 
   0   4  24        4.82        7.18      3.30 o 
   1   4  24        2.07        1.15      4.19 o 
   2   4  24        1.44       -2.43      4.22 o 
   3   4  24        0.01        0.09      7.80 o 
   4   4  24       17.25       14.36      7.23 o 
  -6   5  24        9.91        9.16      4.80 o 
  -5   5  24        0.45       -2.09      3.79 o 
  -4   5  24       19.71       20.62      3.69 o 
  -3   5  24       67.56       58.29      9.94 o 
  -2   5  24        1.11        3.56      3.66 o 
  -1   5  24        1.81        1.41      3.30 o 
   0   5  24        1.55        6.46      6.26 o 
   1   5  24        7.04        5.66      4.46 o 
   2   5  24        3.99        2.07      4.45 o 
   3   5  24       85.13       79.07     20.96 o 
  -5   6  24       19.82       20.66      5.24 o 
  -4   6  24        6.32        6.95      6.34 o 
  -3   6  24        0.81        2.11      3.23 o 
  -2   6  24        0.04        0.85      4.28 o 
  -1   6  24        6.17       -4.33      4.33 o 
   0   6  24        6.37        1.26      9.75 o 
   1   6  24        3.61       -2.29      9.10 o 
  -8   1  25        2.23       -2.01      3.40 o 
  -7   1  25        0.54        4.50      5.12 o 
  -6   1  25        1.93        1.33      2.97 o 
  -5   1  25      120.89      114.02      7.31 o 
  -4   1  25       25.81       21.60      3.31 o 
  -3   1  25        7.35        6.03      2.78 o 
  -2   1  25      107.51      112.53      5.22 o 
  -1   1  25      169.37      174.58      8.78 o 
   0   1  25       32.40       28.94      3.48 o 
   1   1  25       12.26        7.66      3.34 o 
   2   1  25        0.14       -2.56      3.42 o 
   3   1  25        3.90        4.82      3.62 o 
   4   1  25        0.12       -4.70      4.70 o 
  -8   2  25        5.66       -2.89      4.65 o 
  -7   2  25       36.69       42.19      4.85 o 
  -6   2  25        0.97       -0.51      3.12 o 
  -5   2  25       13.56       12.84      3.40 o 
  -4   2  25        2.02        3.00      2.88 o 
  -3   2  25        0.59        0.64      2.73 o 
  -2   2  25       76.18       85.15      4.72 o 
  -1   2  25      127.87      127.33      8.70 o 
   0   2  25       55.18       63.41      5.00 o 
   1   2  25        2.30       -0.27      4.44 o 
   2   2  25       29.45       15.68      5.61 o 
   3   2  25        1.21        3.34      5.39 o 
   4   2  25        0.08        4.00      5.42 o 
  -7   3  25      165.12      204.60     16.32 o 
  -6   3  25        2.06       -0.72      2.95 o 
  -5   3  25       12.13       13.53      3.74 o 
  -4   3  25       35.50       38.68      4.30 o 
  -3   3  25        3.67       -2.00      3.27 o 
  -2   3  25       62.99       73.76      6.74 o 
  -1   3  25        3.94        3.94      3.97 o 
   0   3  25       49.51       57.89      6.78 o 
   1   3  25        2.29       -1.30      4.97 o 
   2   3  25       79.71       65.03     17.12 o 
   3   3  25       70.42       91.97     23.28 o 
   4   3  25       57.01       48.90      8.88 o 
  -7   4  25        0.18       -4.59      4.59 o 
  -6   4  25       22.53       18.19      4.40 o 
  -5   4  25        1.29       -0.43      2.85 o 
  -4   4  25       31.29       34.63      4.94 o 
  -3   4  25        0.39       -0.87      4.34 o 
  -2   4  25        5.15        5.82      2.91 o 
  -1   4  25       11.71       14.03      3.96 o 
   0   4  25        3.83        1.59      5.09 o 
   1   4  25        7.52        1.25      5.82 o 
   2   4  25        0.01       -4.02      5.22 o 
   3   4  25        4.67        4.20      7.64 o 
  -6   5  25       31.47       21.09      5.19 o 
  -5   5  25       17.57       12.95      4.45 o 
  -4   5  25       15.03       14.96      3.56 o 
  -3   5  25       27.52       31.00      7.25 o 
  -2   5  25       31.86       32.90      9.32 o 
  -1   5  25       14.74       11.14      6.77 o 
   0   5  25        0.30       -5.80      5.80 o 
   1   5  25        6.58        3.24      5.40 o 
   2   5  25       22.63        9.88     11.98 o 
  -4   6  25        5.81        6.55      4.08 o 
  -3   6  25        9.15        3.62      8.25 o 
  -2   6  25        0.02       -1.76      5.86 o 
  -1   6  25        7.82       -1.55      9.48 o 
   0   6  25        0.43       -0.58      5.21 o 
  -8   0  26       23.41       14.00      6.45 o 
  -7   0  26      101.67       99.41      8.19 o 
  -6   0  26        0.04        1.57      4.28 o 
  -5   0  26       76.44       85.83      7.10 o 
  -4   0  26        0.22       -3.63      3.63 o 
  -3   0  26        2.28        3.40      3.89 o 
  -2   0  26       47.67       54.38     11.13 o 
  -1   0  26       65.60       66.67      6.31 o 
   0   0  26       52.83       62.08      6.13 o 
   1   0  26       37.23       41.03      7.39 o 
   2   0  26       25.69       29.10      7.03 o 
   3   0  26       19.10       16.80      6.63 o 
   4   0  26        3.08        4.13      6.14 o 
  -7   1  26      130.67      144.49      8.97 o 
  -6   1  26        2.34        1.22      2.98 o 
  -5   1  26      198.94      198.78      7.86 o 
  -4   1  26       42.90       45.17      4.07 o 
  -3   1  26       39.34       43.33      3.99 o 
  -2   1  26       76.65       81.43      5.11 o 
  -1   1  26       86.15       93.71      4.85 o 
   0   1  26       11.59       19.49      4.82 o 
   1   1  26        5.21        3.64      3.96 o 
   2   1  26        6.32        4.61      4.03 o 
   3   1  26        4.34        2.99      4.47 o 
   4   1  26        7.74       -0.77      5.06 o 
  -7   2  26       29.66       22.89      4.26 o 
  -6   2  26        4.86       -2.61      3.20 o 
  -5   2  26        0.53        0.99      3.05 o 
  -4   2  26        3.88        1.74      2.90 o 
  -3   2  26       71.97       74.29      4.78 o 
  -2   2  26        6.82        9.29      3.07 o 
  -1   2  26       11.00       10.96      3.08 o 
   0   2  26       77.38       80.55      6.41 o 
   1   2  26        8.18        8.48      3.22 o 
   2   2  26        0.14       -3.89      3.89 o 
   3   2  26        9.49        1.54      5.64 o 
  -7   3  26        3.03        7.30      5.21 o 
  -6   3  26       10.30        3.84      3.31 o 
  -5   3  26        7.41        5.14      3.00 o 
  -4   3  26      131.10      126.01     10.47 o 
  -3   3  26        8.65        8.76      4.64 o 
  -2   3  26       23.22        7.84      3.88 o 
  -1   3  26        0.03       -4.72      5.78 o 
   0   3  26       18.73       16.57      5.64 o 
   1   3  26        0.03       -2.86      5.67 o 
   2   3  26        0.66        2.01     15.93 o 
   3   3  26       18.28       28.92     11.32 o 
  -6   4  26        7.38        4.86      5.64 o 
  -5   4  26        0.17       -2.30      4.22 o 
  -4   4  26       15.06       10.76      3.32 o 
  -3   4  26        0.06        0.58      3.05 o 
  -2   4  26       31.40       33.64      6.19 o 
  -1   4  26       63.11       56.50      6.83 o 
   0   4  26        6.61        0.28      5.37 o 
   1   4  26        3.25       -4.36     11.68 o 
   2   4  26        0.25       -8.24     10.91 o 
  -5   5  26       24.06       11.92      8.53 o 
  -4   5  26       10.29        6.34      6.37 o 
  -3   5  26       24.43       25.75      6.38 o 
  -2   5  26        0.41       -2.08      5.64 o 
  -1   5  26       21.68       27.94      7.75 o 
   0   5  26       19.27       11.09      7.59 o 
   1   5  26        3.40       -7.14      9.10 o 
  -2   6  26       17.60        9.30     10.98 o 
  -7   1  27       13.94       14.67      4.01 o 
  -6   1  27        3.79        1.05      3.09 o 
  -5   1  27       26.21       28.74      3.81 o 
  -4   1  27        1.92        0.38      2.88 o 
  -3   1  27       45.37       44.66      4.18 o 
  -2   1  27       15.45       14.33      3.19 o 
  -1   1  27        3.27        4.65      2.87 o 
   0   1  27       48.29       55.49      4.90 o 
   1   1  27        3.97        0.25      3.98 o 
   2   1  27       14.58       10.15      4.29 o 
   3   1  27        7.22        7.80      4.41 o 
  -7   2  27       59.16       68.87     14.69 o 
  -6   2  27        0.14       -3.25      3.25 o 
  -5   2  27        7.39        7.96      3.36 o 
  -4   2  27       75.95       82.62      5.46 o 
  -3   2  27       64.68       68.08      4.81 o 
  -2   2  27        0.75        0.83      2.91 o 
  -1   2  27        1.52        4.44      2.91 o 
   0   2  27       52.31       62.45      5.30 o 
   1   2  27        5.35       -0.56      3.82 o 
   2   2  27        0.99       -3.61      3.61 o 
   3   2  27       69.03       67.21     15.10 o 
  -6   3  27       57.37       49.26      7.72 o 
  -5   3  27       47.02       44.86      5.78 o 
  -4   3  27        0.05        3.02      3.41 o 
  -3   3  27      259.54      248.39     40.72 o 
  -2   3  27        4.79        1.09      3.26 o 
  -1   3  27        0.98       -0.60      4.54 o 
   0   3  27       48.87       57.65      8.18 o 
   1   3  27       29.74       29.03     10.89 o 
   2   3  27        1.99       -2.28      8.39 o 
  -5   4  27       50.10       62.47      5.63 o 
  -4   4  27        8.61        5.92      4.77 o 
  -3   4  27       36.23       35.47      9.18 o 
  -2   4  27       10.13        9.88      6.28 o 
  -1   4  27        4.61        2.53      3.92 o 
   0   4  27       12.31        4.17      5.28 o 
   1   4  27        7.72       -1.82      6.79 o 
  -4   5  27       42.35       36.39     12.67 o 
  -3   5  27       37.17       29.47      8.81 o 
  -2   5  27       76.05       93.80     12.47 o 
  -1   5  27        1.25       -3.72      6.68 o 
   0   5  27      103.57      107.53     29.34 o 
  -6   0  28        3.70        3.18      4.68 o 
  -5   0  28        1.46        2.48      4.32 o 
  -4   0  28       39.00       36.61      8.19 o 
  -3   0  28        3.53        6.42      4.42 o 
  -2   0  28        0.77       -3.14      3.73 o 
  -1   0  28        6.61        3.44      4.09 o 
   0   0  28       56.17       59.73      8.78 o 
   1   0  28       21.51       23.03      7.11 o 
   2   0  28        0.81        1.61      5.84 o 
  -6   1  28       17.03       13.24      3.88 o 
  -5   1  28       73.56       61.00      9.73 o 
  -4   1  28        0.06        0.44      2.95 o 
  -3   1  28       70.23       81.97      6.07 o 
  -2   1  28       28.61       29.55      3.87 o 
  -1   1  28       31.52       33.47      5.71 o 
   0   1  28        5.17        6.54      4.15 o 
   1   1  28        1.85       -0.20      4.02 o 
   2   1  28       37.05       46.09      7.35 o 
  -6   2  28       17.58        8.42      4.24 o 
  -5   2  28        0.07        0.80      3.41 o 
  -4   2  28       25.88       33.58      4.54 o 
  -3   2  28        0.07        4.05      3.22 o 
  -2   2  28        7.05        0.52      2.90 o 
  -1   2  28        5.69        6.85      3.49 o 
   0   2  28       57.36       53.88      5.04 o 
   1   2  28        5.89        1.54      5.68 o 
   2   2  28        0.38       -0.77      4.64 o 
  -5   3  28       10.90        7.51      3.32 o 
  -4   3  28       11.81       10.46      3.33 o 
  -3   3  28        1.30       11.02      3.88 o 
  -2   3  28        0.20        0.96      5.50 o 
  -1   3  28       25.71       22.52      4.32 o 
   0   3  28       28.16       19.74      5.83 o 
   1   3  28        2.54       -5.16     10.72 o 
  -4   4  28        8.99        4.57      4.39 o 
  -3   4  28        0.19        4.79      3.29 o 
  -2   4  28        0.04       -3.54      4.06 o 
  -1   4  28       16.76        2.93      6.93 o 
   0   4  28        0.73       -5.23      6.09 o 
  -6   1  29        4.10        6.01      3.94 o 
  -5   1  29        5.44        6.42      3.30 o 
  -4   1  29        6.67        8.45      3.38 o 
  -3   1  29        0.56        5.09      3.22 o 
  -2   1  29        0.30       -2.81      2.81 o 
  -1   1  29       12.78       14.58      3.41 o 
   0   1  29        0.44       -3.74      3.94 o 
   1   1  29        7.41        5.94      4.40 o 
  -5   2  29        0.00       -0.82      3.42 o 
  -4   2  29        0.30       -0.37      3.32 o 
  -3   2  29        3.46        7.11      3.40 o 
  -2   2  29       13.59       12.17      3.46 o 
  -1   2  29       19.25       14.78      3.95 o 
   0   2  29        5.06        2.80      3.42 o 
   1   2  29        8.56        5.55      4.71 o 
  -4   3  29        0.19        2.92      3.20 o 
  -3   3  29       23.41       36.98      6.12 o 
  -2   3  29        6.75        2.95      3.51 o 
  -1   3  29      207.16      168.00     12.81 o 
   0   3  29       30.45       24.70      8.23 o 
  -2   4  29       15.36       16.79      4.12 o 
  -5   0  30        0.44       -4.26      4.26 o 
  -4   0  30       35.68       31.63     18.88 o 
  -3   0  30        5.67        0.65      4.37 o 
  -2   0  30        0.28       -1.44      4.20 o 
  -1   0  30       12.60        7.45      4.56 o 
   0   0  30       35.80       22.19      7.11 o 
  -5   1  30       18.44        7.44      3.51 o 
  -4   1  30        0.41       -0.76      3.16 o 
  -3   1  30      131.91      140.96     11.10 o 
  -2   1  30        0.25       -2.89      2.89 o 
  -1   1  30       20.53       22.32      4.28 o 
   0   1  30        3.80       -1.56      4.06 o 
  -4   2  30        0.14        5.36      3.58 o 
  -3   2  30       16.90       11.21      3.91 o 
  -2   2  30        0.10       -0.99      3.13 o 
  -1   2  30        1.75        5.62      3.60 o 
   0   2  30        3.42       -0.15      4.13 o 
  -2   3  30       19.64       14.78      4.16 o 
  -3   1  31       49.93       55.97      5.84 o 
  -2   1  31        4.87        4.89      3.33 o 
                                                 
